# Supplementary material for: Development and Validation of a Sociodemographic and Behavioral Characteristics-Based Risk-Score Algorithm for Targeting HIV Testing Among Adults in Kenya
Source: AIDS Behav. 2020 Jul 10;25(2):297–310. doi: 10.1007/s10461-020-02962-7 (PMC7846530; doi:10.1007/s10461-020-02962-7)
Supplement: Supplementary file 2 — Supplementary file2 (ZIP 2030 kb) [file 10461_2020_2962_MOESM2_ESM.zip]

Archive with 2 entries (2 files):
- Algorithm_dataset_July2020_Final.csv
- Data Dictionary_08072020_Final.xls
