# Supplementary material for: Development and Validation of a Sociodemographic and Behavioral Characteristics-Based Risk-Score Algorithm for Targeting HIV Testing Among Adults in Kenya
Source: AIDS Behav. 2020 Jul 10;25(2):297–310. doi: 10.1007/s10461-020-02962-7 (PMC7846530; doi:10.1007/s10461-020-02962-7)
Supplement: Supplementary file 2 — Supplementary file2 (ZIP 2030 kb) [file 10461_2020_2962_MOESM2_ESM.zip › Algorithm_dataset_July2020_Final.csv]

juniqueid	visit_date	county	site	gender	age	age_cat4	age_cat6	age_cat7	age_comb	sex12m	coerce_sex	sub_abuse	com_sex	risk_sex	sti_treated	maritalstatus	circumcision	sexp_category	changesexpartner	occupation	reason_moh_exp	hivstatusfinal	disect
114080231	27-Apr-18	3	7	1	23	2	0	1	1	1	2	2	2	2	2	0	1	1	1	5	6	0	1
214080222	8-May-18	3	7	0	22	2	0	1	1	1	2	2	2	2	2	0		1	1	5	7	0	1
314080301	27-Apr-18	3	7	1	30	4	1	2	2	1	2	2	2	2	2	0	2	1	1	5	6	0	1
414080232	10-May-18	3	7	0	23	2	0	1	1	1	2	2	2	2	2	0		1	1	5	8	0	1
514080192	14-May-18	3	7	0	19	1	0	1	1	1	2	2	2	2	2	0		2	2	5	8	0	1
614080602	11-May-18	3	7	0	60	8	1	5	1	1	2	2	2	2	2	0		1	1	4	7	0	1
714080252	12-May-18	3	7	0	25	3	1	2	2	1	2	2	2	2	2	0		1	1	1	7	0	1
814080181	30-Apr-18	3	7	1	18	1	0	1	1	1	2	2	2	2	2	0	1	1		5	6	0	1
914080231	9-May-18	3	7	1	23	2	0	1	1	2						0	1			5	7	0	1
1014080212	14-May-18	3	7	0	21	2	0	1	1	1	2	2	2	2	2	0		1	1	5	7	0	1
1114080261	9-May-18	3	7	1	26	3	1	2	2	1	2	2	2	2	2	0	1	1	1	5	8	0	1
1214080212	28-Apr-18	3	7	0	21	2	0	1	1	1	2	2	2	2	2	0		1	1	5	6	0	1
1314080172	12-May-18	3	7	0	17	1	0	1	1	1	2	2	2	2	2	0		1	1	5	8	0	1
1414080341	8-May-18	3	7	1	34	4	1	2	2	1	2	2	2	2	2	0		2	2	3	7	0	1
1514080151	27-Apr-18	3	7	1	15	1	0	1	1	1	2	2	2	2	2	0	1		1	5	7	0	1
1614080241	10-May-18	3	7	1	24	2	0	1	1	1	2	2	2	2	2	0	1	2	1	5	8	0	1
1714080222	10-May-18	3	7	0	22	2	0	1	1	1	2	2	2	2	2	0		1	1	5	7	0	1
1814080251	27-Apr-18	3	7	1	25	3	1	2	2	1	2	2	2	2	2	0	1	1	1	5	7	0	1
1914080172	28-Apr-18	3	7	0	17	1	0	1	1	1	2	2	2	2	2	0		1	1	5	7	0	1
2014080161	9-May-18	3	7	1	16	1	0	1	1	1	2	2	2	2	2	0	2	1	1	5	8	0	1
2114080271	29-Apr-18	3	7	1	27	3	1	2	2	1	2	1	2	2	2	0	1	2	1	3	7	0	1
2214080252	12-May-18	3	7	0	25	3	1	2	2	1	2	2	2	2	2	0		1	1	5	7	0	1
2314080161	9-May-18	3	7	1	16	1	0	1	1	1	2	2	2	2	2	0				5	8	0	1
2414080201	7-May-18	3	7	1	20	2	0	1	1	1	2	1	2	2	2	0	1	2	1	5	7	0	1
2514080241	10-May-18	3	7	1	24	2	0	1	1	1	2	2	2	2	2	0	1	1	1	3	8	0	1
2614080242	8-May-18	3	7	0	24	2	0	1	1	1	2	2	2	2	2	0		1	1	5	7	0	1
2714080202	28-Apr-18	3	7	0	20	2	0	1	1	1	2	2	2	2	2	0		1	1	5	7	0	1
2814080202	29-Apr-18	3	7	0	20	2	0	1	1	1	2	2	2	2	2	0		2	2	5	7	0	1
2914080311	7-May-18	3	7	1	31	4	1	2	2	1	2	2	2	2	2	0	1	1	1	2	7	0	1
3014080151	27-Apr-18	3	7	1	15	1	0	1	1	2						0	1			5	6	0	1
3114080212	30-Apr-18	3	7	0	21	2	0	1	1	1	2	2	2	2	2	0		1	1	5	7	0	1
3214080162	12-May-18	3	7	0	16	1	0	1	1	1	2	2	2	2	2	0		1	1	5	8	0	1
3314080151	28-Apr-18	3	7	1	15	1	0	1	1	1	2	2	2	2	2	0	1	1	1	5	7	0	1
3414080212	15-May-18	3	7	0	21	2	0	1	1	1	2	2	2	2	2	0		1	1	3	7	0	1
3514080191	28-Apr-18	3	7	1	19	1	0	1	1	1	2	2	2	2	2	0	1	1	1	5	7	0	1
3614080241	4-May-18	3	7	1	24	2	0	1	1	1	2	2	2	2	2	0	1	1	1	5	6	0	1
3714080202	11-May-18	3	7	0	20	2	0	1	1	1	2	2	2	2	2	0		1	1	5	8	0	1
3814080182	9-May-18	3	7	0	18	1	0	1	1	1	2	2	2	2	2	0		1	1	5	8	0	1
3914080152	10-May-18	3	7	0	15	1	0	1	1	1	2	2	2	2	2	0		1	1	5	6	0	1
4014080242	1-May-18	3	7	0	24	2	0	1	1	1	2	2	1	1	2	0		1		5	7	0	1
4114080222	12-May-18	3	7	0	22	2	0	1	1	1	2	2	2	2	2	0		1	1	5	7	0	1
4214080231	6-May-18	3	7	1	23	2	0	1	1	1	2	2	2	2	2	0	1	1	1	1	7	0	1
4314080172	11-May-18	3	7	0	17	1	0	1	1	1	2	2	2	2	2	0		2		5	7	0	1
4414080172	12-May-18	3	7	0	17	1	0	1	1	1	2	2	2	2	2	0		2	4	5	8	0	1
4514080181	29-Apr-18	3	7	1	18	1	0	1	1	1	2	2	2	2	2	0	1	1	1	5	7	0	1
4614080161	8-May-18	3	7	1	16	1	0	1	1	1	2	2	2	2	2	0	1	1	1	5	7	0	1
4714080202	4-May-18	3	7	0	20	2	0	1	1	1	2	2	2	2	2	0		2	2	5	8	0	1
4814080232	10-May-18	3	7	0	23	2	0	1	1	1	2	2	2	2	2	0		1	1	5	8	0	1
4914080211	11-May-18	3	7	1	21	2	0	1	1	1	2	2	2	2	2	0	1	2	1	5	8	0	1
5014080222	12-May-18	3	7	0	22	2	0	1	1	1	2	2	2	2	2	0		1		5	7	0	1
5114080181	7-May-18	3	7	1	18	1	0	1	1	1	2	2	2	2	2	0	1	1	1	5	7	0	1
5214080202	7-May-18	3	7	0	20	2	0	1	1	1	2	2	2	2	2	0		1	1	5	7	0	1
5314080162	30-Apr-18	3	7	0	16	1	0	1	1	1	2	2	2	2	2	0		1	1	5	7	0	1
5414080162	30-Apr-18	3	7	0	16	1	0	1	1	1	2	2	2	2	2	0		1	1	5	6	0	1
5514080261	27-Apr-18	3	7	1	26	3	1	2	2	1	2	2	2	2	2	0	1	2	2	5	6	0	1
5614080152	10-May-18	3	7	0	15	1	0	1	1	1	2	2	2	2	2	0		1	1	5	7	0	1
5714080232	10-May-18	3	7	0	23	2	0	1	1	1	2	2	2	2	2	0		1	1	5	6	0	1
5814080252	5-May-18	3	7	0	25	3	1	2	2	1	2	1	2	2	2	0			2	5	7	0	1
5914080152	10-May-18	3	7	0	15	1	0	1	1	1	2	2	2	2	2	0		1	1	5	7	0	1
6014080212	12-May-18	3	7	0	21	2	0	1	1	1	2	2	2	2	2	0		1	1	5	7	0	1
6114080231	7-May-18	3	7	1	23	2	0	1	1	1	2	2	2	2	2	0	1	1	1	5	7	0	1
6214080281	6-May-18	3	7	1	28	3	1	2	2	1	2	2	2	2	2	0	1	1	1	5	7	0	1
6314080232	10-May-18	3	7	0	23	2	0	1	1	1	2	2	2	2	2	0		1	1	5	7	0	1
6414080272	6-May-18	3	7	0	27	3	1	2	2	1	2	2	2	2	2	0		2	2	3	8	0	1
6514080261	12-May-18	3	7	1	26	3	1	2	2	1	2	2	2	2	2	0	1	1	1	3	8	0	1
6614080172	11-May-18	3	7	0	17	1	0	1	1	1	2	2	2	2	2	0		1		5	7	0	1
6714080222	30-Apr-18	3	7	0	22	2	0	1	1	1	2	2	2	2	2	0		1	2	6	7	0	1
6814080222	10-May-18	3	7	0	22	2	0	1	1	1	2	2	2	2	2	0		2	1	3	7	0	1
6914080241	12-May-18	3	7	1	24	2	0	1	1	1	2	2	2	2	2	0		1	1	3	7	0	1
7014080202	12-May-18	3	7	0	20	2	0	1	1	1	2	2	2	2	2	0		1	1	5	7	0	1
7114080321	7-May-18	3	7	1	32	4	1	2	2	1	2	1	2	2	2	0	1	2	2	1	7	0	1
7214080182	29-Apr-18	3	7	0	18	1	0	1	1	1	2	2	2	2	2	0		1	1	5	7	0	1
7314080221	5-May-18	3	7	1	22	2	0	1	1	1	2	2	2	2	2	0	1	1	1	5	7	0	1
7414080191	6-May-18	3	7	1	19	1	0	1	1	1	2	2	2	2	2	0	1	2		5	7	0	1
7514080191	7-May-18	3	7	1	19	1	0	1	1	2						0	1			5	7	0	1
7614080262	5-May-18	3	7	0	26	3	1	2	2	1	2	1	2	2	2	0		1	1	3	6	0	1
7714080152	14-May-18	3	7	0	15	1	0	1	1	1	2	2	2	2	2	0		1	1	5	6	0	1
7814080152	29-Apr-18	3	7	0	15	1	0	1	1	1	2	2	2	2	2	0		1	2	5	7	0	1
7914080242	6-May-18	3	7	0	24	2	0	1	1	1	2	2	2	2	2	0		2	2	3	7	0	1
8014080171	11-May-18	3	7	1	17	1	0	1	1	1	2	2	2	2	2	0	1	1	2	5	7	0	1
8114080182	28-Apr-18	3	7	0	18	1	0	1	1	1	2	2	2	2	2	0		1	1	5	6	0	1
8214080221	7-May-18	3	7	1	22	2	0	1	1	1	2	2	2	2	2	0	1	2	2	5	1	0	1
8314080222	6-May-18	3	7	0	22	2	0	1	1	1	2	1	2	2	2	0		1	1	5	7	0	1
8414080162	5-May-18	3	7	0	16	1	0	1	1	2						0				5	8	0	1
8514080222	28-Apr-18	3	7	0	22	2	0	1	1	1	2	2	1	1	2	0		1	2	5	8	0	1
8614080212	14-May-18	3	7	0	21	2	0	1	1	1	2	2	2	2	2	0		1	1	5	7	0	1
8714080202	6-May-18	3	7	0	20	2	0	1	1	1	2	2	1	1	2	0		1	2	5	8	0	1
8814080171	30-Apr-18	3	7	1	17	1	0	1	1	1	2	2	2	2	2	0	1	1	1	5	7	0	1
8914080211	7-May-18	3	7	1	21	2	0	1	1	1	2	2	2	2	2	0	1	1	1	3	6	0	1
9014080161	14-May-18	3	7	1	16	1	0	1	1	1	2	2	2	2	2	0	1	1	1	5	7	0	1
9114080222	8-May-18	3	7	0	22	2	0	1	1	1	2	2	2	2	2	0		1	1	5	6	0	1
9214080232	7-May-18	3	7	0	23	2	0	1	1	1	2	2	2	2	2	0		1	1	5	8	0	1
9314080201	7-May-18	3	7	1	20	2	0	1	1	1	2	2	2	2	2	0	1	1	1	5	7	0	1
9414080232	14-May-18	3	7	0	23	2	0	1	1	1	2	2	2	2	2	0		1	1	5	7	0	1
9514080192	10-May-18	3	7	0	19	1	0	1	1	1	2	2	2	2	2	0		1	1	5	7	0	1
9614080151	10-May-18	3	7	1	15	1	0	1	1	1	2	2	2	2	2	0		1	1	5	7	0	1
9714080251	28-Apr-18	3	7	1	25	3	1	2	2	1	2	2	2	2	2	0	1	1	1	5	7	0	1
9814080211	5-May-18	3	7	1	21	2	0	1	1	1	2	2	2	2	2	0	1	1	1	5	7	0	1
9914080182	27-Apr-18	3	7	0	18	1	0	1	1	1	2	2	2	2	2	0		1	1	5	7	0	1
10014080222	13-May-18	3	7	0	22	2	0	1	1	1	2	2	2	2	2	0		1	1	5	7	0	1
10114080152	1-May-18	3	7	0	15	1	0	1	1	1	2	2	2	2	2	0		1	1	5	7	0	1
10214080202	7-May-18	3	7	0	20	2	0	1	1	1	2	2	2	2	2	0		1	1	5	6	0	1
10314080151	30-Apr-18	3	7	1	15	1	0	1	1	1	2	2	2	2	2	0	1	1	1	5	6	0	1
10414080211	27-Apr-18	3	7	1	21	2	0	1	1	1	2	2	2	2	2	0	1	1	1	3	6	0	1
10514080342	8-May-18	3	7	0	34	4	1	2	2	1	2	2	2	2	2	0		1	1	1	8	0	1
10614080241	27-Apr-18	3	7	1	24	2	0	1	1	1	2	2	2	2	2	0	1	1	1	5	6	0	1
10714080241	8-May-18	3	7	1	24	2	0	1	1	1	2	2	2	2	2	0		1	1	5	7	0	1
10814080222	13-May-18	3	7	0	22	2	0	1	1	1	2	2	2	2	2	0		1	1	3	8	0	1
10914080152	30-Apr-18	3	7	0	15	1	0	1	1	1	2	2	2	2	2	0		1	1	5	6	0	1
11014080242	10-May-18	3	7	0	24	2	0	1	1	1	2	2	2	2	2	0		1	1	5	8	0	1
11114080231	10-May-18	3	7	1	23	2	0	1	1	1	1	1	1	1	2	0	1	2	1	5	8	0	1
11214080241	5-May-18	3	7	1	24	2	0	1	1	1	2	2	2	2	2	0		1	1	4	7	0	1
11314080231	10-May-18	3	7	1	23	2	0	1	1	1	2	2	2	2	2	0	1	2	1	5	8	0	1
11414080272	6-May-18	3	7	0	27	3	1	2	2	1	2	2	1	2	2	0		1	2	3	7	0	1
11514080241	29-Apr-18	3	7	1	24	2	0	1	1	1	2	2	2	2	2	0	1	1	1	5	7	0	1
11614080181	11-May-18	3	7	1	18	1	0	1	1	1	2	2	2	2	2	0	1	1	1	5	7	0	1
11714080552	8-May-18	3	7	0	55	8	1	5	1	1	2	2	2	2	2	0		1	1	4	8	0	1
11814080242	5-May-18	3	7	0	24	2	0	1	1	1	2	2	2	2	2	0		1	1	5	7	0	1
11914080202	29-Apr-18	3	7	0	20	2	0	1	1	1	2	2	2	2	2	0		2	2	5	7	0	1
12014080152	8-May-18	3	7	0	15	1	0	1	1	1	2	2	2	2	2	0		1	1	5	7	0	1
12114080261	6-May-18	3	7	1	26	3	1	2	2	1	2	1	2	2	2	0	1	2	2	3	7	0	1
12214080182	29-Apr-18	3	7	0	18	1	0	1	1	1	2	2	2	2	2	0		1	1	5	7	0	1
12314080611	27-Apr-18	3	7	1	61	8	1	5	1	1	2	1	2	2	2	0	1	2			6	0	1
12414080201	7-May-18	3	7	1	20	2	0	1	1	1	2	2	2	2	2	0	1	2	2	5	7	0	1
12514080232	1-May-18	3	7	0	23	2	0	1	1	1	2	2	2	2	2	0		1	1	5	6	0	1
12614080202	1-May-18	3	7	0	20	2	0	1	1	1	2	2	2	2	2	0		1	1	5	6	0	1
12714080211	11-May-18	3	7	1	21	2	0	1	1	1	2	2	2	2	2	0	1	1	1	5	7	0	1
12814080212	5-May-18	3	7	0	21	2	0	1	1	1	2	2	2	2	2	0		1		3	7	0	1
12914080331	27-Apr-18	3	7	1	33	4	1	2	2	1	2	2	2	2	2	0	1	1	1	5	6	0	1
13014080212	8-May-18	3	7	0	21	2	0	1	1	1	2	2	2	2	2	0		1	1	5	6	0	1
13114080222	13-May-18	3	7	0	22	2	0	1	1	1	2	2	2	2	2	0		1	1	5	7	0	1
13214080162	28-Apr-18	3	7	0	16	1	0	1	1	1	2	2	2	2	2	0		1	1	5	6	0	1
13314080262	12-May-18	3	7	0	26	3	1	2	2	1	2	2	2	2	2	0		1	1	3	8	0	1
13414080222	10-May-18	3	7	0	22	2	0	1	1	1	2	2	2	2	2	0		1	1	5	7	0	1
13514080171	1-May-18	3	7	1	17	1	0	1	1	2						0	1			5	7	0	1
13614080212	28-Apr-18	3	7	0	21	2	0	1	1	1	2	2	2	2	2	0		1	1	5	7	0	1
13714080201	9-May-18	3	7	1	20	2	0	1	1	2						0				5	8	0	1
13814080242	30-Apr-18	3	7	0	24	2	0	1	1	1	2	2	2	2	2	0		1	1	5	7	0	1
13914080151	12-May-18	3	7	1	15	1	0	1	1	1	2	2	2	2	2	0	1	1	1	5	7	0	1
14014080161	6-May-18	3	7	1	16	1	0	1	1	1	2	2	2	2	2	0	1	1	3	5	7	0	1
14114080371	12-May-18	3	7	1	37	5	1	3	3	1	2	2	2	2	2	0	1	1	1	1	7	0	1
14214080191	29-Apr-18	3	7	1	19	1	0	1	1	1	2	2	2	2	2	0	1	1	1	5	7	0	1
14314080171	7-May-18	3	7	1	17	1	0	1	1	1	2	2	2	2	2	0	1	1	1	5	8	0	1
14414080192	12-May-18	3	7	0	19	1	0	1	1	1	2	2	2	2	2	0		1	1	5	7	0	1
14514080181	7-May-18	3	7	1	18	1	0	1	1	1	2	2	2	2	2	0	1	1	1	5	6	0	1
14614080212	7-May-18	3	7	0	21	2	0	1	1	1	2	2	2	2	2	0		1	1	5	8	0	1
14714080181	12-May-18	3	7	1	18	1	0	1	1	1	2	2	2		2	0	1	1	1	5	7	0	1
14814080231	28-Apr-18	3	7	1	23	2	0	1	1	1	2	2	2	2	2	0	1	1	2	5	8	0	1
14914080212	5-May-18	3	7	0	21	2	0	1	1	1	2	2	2	2	2	0		1	1	5	7	0	1
15014080202	15-May-18	3	7	0	20	2	0	1	1	1	2	2	2	2	2	0		1	1	5	8	0	1
15114080541	10-May-18	3	7	1	54	8	1	5	1	1	2	2	2	1	2	0	1	2	2	3	7	0	1
15214080262	5-May-18	3	7	0	26	3	1	2	2	1	2	2	2	2	2	0		1	1	5	7	0	1
15314080151	10-May-18	3	7	1	15	1	0	1	1	1	2	2	2	2	2	0	1	2		5	7	0	1
15414080261	15-May-18	3	7	1	26	3	1	2	2	1	2	2	2	2	2	0	1	1	1	3	7	0	1
15514080192	30-Apr-18	3	7	0	19	1	0	1	1	1	2	2	2	2	2	0		1	1	5	6	0	1
15614080192	6-May-18	3	7	0	19	1	0	1	1	1	2	2	2	2	2	0		1	1	5	7	0	1
15714080192	29-Apr-18	3	7	0	19	1	0	1	1	1	2	2	2	2	2	0		1	1	5	7	0	1
15814080221	8-May-18	3	7	1	22	2	0	1	1	1	2	2	2	2	2	0	1	1	1	5	7	0	1
15914080202	15-May-18	3	7	0	20	2	0	1	1	1	2	2	2	2	2	0		1	1	5	7	0	1
16014080152	27-Apr-18	3	7	0	15	1	0	1	1	1	2	2	2	2	2	0		1	1	5	6	0	1
16114080171	10-May-18	3	7	1	17	1	0	1	1	1	2	2	2	2	2	0	1	1	1	5	7	0	1
16214080292	6-May-18	3	7	0	29	3	1	2	2	1	2	2	2	2	2	0		2	1	3	7	0	1
16314080182	1-May-18	3	7	0	18	1	0	1	1	1	2	2	2	2	2	0		1	1	5	6	0	1
16414080292	1-May-18	3	7	0	29	3	1	2	2	1	2	2	1	1	2	0		2	1	3	6	0	1
16514080151	9-May-18	3	7	1	15	1	0	1	1	1	2	2	2	2	2	0		1	1	5	8	0	1
16614080202	28-Apr-18	3	7	0	20	2	0	1	1	1	2	2	2	2	2	0		1	1	5	8	0	1
16714080172	8-May-18	3	7	0	17	1	0	1	1	1	2	2	2	2	2	0		1	1	5	6	0	1
16814080191	6-May-18	3	7	1	19	1	0	1	1	1	2	2	2	2	2	0	1	1	1	5	7	0	1
16914080171	10-May-18	3	7	1	17	1	0	1	1	1	2	2	2	2	2	0	1	1	1	5	7	0	1
17014080172	13-May-18	3	7	0	17	1	0	1	1	2						0				5	8	0	1
17114080281	12-May-18	3	7	1	28	3	1	2	2	1	2	2	2	2	2	0	1	1	1	1	7	0	1
17214080242	1-May-18	3	7	0	24	2	0	1	1	1	2	2	2	2	2	0		1	1	5	8	0	1
17314080241	14-May-18	3	7	1	24	2	0	1	1	1	2	2	2	2	2	0	1	1	1	5	7	0	1
17414080162	1-May-18	3	7	0	16	1	0	1	1	2						0				5	7	0	1
17514080181	27-Apr-18	3	7	1	18	1	0	1	1	1	2	2	2	2	2	0	2	1	1	5	7	0	1
17614080242	30-Apr-18	3	7	0	24	2	0	1	1	1	2	2	2	2	2	0		1	1	5	6	0	1
17714080252	27-Apr-18	3	7	0	25	3	1	2	2	1	2	2	2	2	2	0		1	1	5	6	0	1
17814080152	10-May-18	3	7	0	15	1	0	1	1	1	2	2	2	2	2	0		1	1	5	8	0	1
17914080251	7-May-18	3	7	1	25	3	1	2	2	1	2	2	2	2	2	0		1	1	3	6	0	1
18014080192	5-May-18	3	7	0	19	1	0	1	1	1	2	2	2	2	2	0		1	1	5	7	0	1
18114080172	1-May-18	3	7	0	17	1	0	1	1	1	2	2	2	2	2	0		1	1	5	7	0	1
18214080232	13-May-18	3	7	0	23	2	0	1	1	1	2	2	2	2	2	0		1	1	3	7	0	1
18314080182	9-May-18	3	7	0	18	1	0	1	1	1	2	2	2	2	2	0		1	2	5	7	0	1
18414080221	15-May-18	3	7	1	22	2	0	1	1	1	2	2	2	2	2	0	1	1	1	5	7	0	1
18514080172	5-May-18	3	7	0	17	1	0	1	1	1	2	2	2	2	2	0		1	1	5	8	0	1
18614080181	5-May-18	3	7	1	18	1	0	1	1	2						0	2			5	8	0	1
18714080241	6-May-18	3	7	1	24	2	0	1	1	1	2	2	2	2	2	0	1	1	1	5	7	0	1
18814080181	7-May-18	3	7	1	18	1	0	1	1	2						0	1			5	7	0	1
18914080202	5-May-18	3	7	0	20	2	0	1	1	1	2	2	2	2	2	0		1	1	5	7	0	1
19014080271	7-May-18	3	7	1	27	3	1	2	2	1	2	2	2	2	2	0	1	1	1	3	7	0	1
19114080202	5-May-18	3	7	0	20	2	0	1	1	1	2	2	2	2	2	0		2	1	5	7	0	1
19214080212	9-May-18	3	7	0	21	2	0	1	1	1	2	2	1	1	2	0		1	1	5	8	0	1
19314080211	5-May-18	3	7	1	21	2	0	1	1	1	2	2	2	2	2	0	1	1	2	3	8	0	1
19414080202	28-Apr-18	3	7	0	20	2	0	1	1	1	2	2	2	2	2	0		1	1	5	7	0	1
19514080262	6-May-18	3	7	0	26	3	1	2	2	1	2	2	2	2	2	0		1	1	5	6	0	1
19614080161	10-May-18	3	7	1	16	1	0	1	1	1	2	2	2	2	2	0	1	1	1	5	8	0	1
19714080261	27-Apr-18	3	7	1	26	3	1	2	2	1	2	2	2	2	2	0		2	2	3	6	0	1
19814080202	5-May-18	3	7	0	20	2	0	1	1	1	2	1	2	2	2	0		1		1	7	0	1
19914080221	1-May-18	3	7	1	22	2	0	1	1	1	2	2	2	2	2	0	1	1	1	5	7	0	1
20014080202	6-May-18	3	7	0	20	2	0	1	1	1	2	2	2	2	2	0		1	1	5	7	0	1
20114080291	27-Apr-18	3	7	1	29	3	1	2	2	1	2	2	2	2	2	0	1	1	1	5	7	0	1
20214080152	13-May-18	3	7	0	15	1	0	1	1	1	2	2	2	2	2	0			1	5	7	0	1
20314080171	10-May-18	3	7	1	17	1	0	1	1	1	2	2	2	2	2	0	1	1	2	5	7	0	1
20414080232	6-May-18	3	7	0	23	2	0	1	1	1	2	2	2	2	2	0		1	1	5	7	0	1
20514080382	8-May-18	3	7	0	38	5	1	3	3	1	2	2	2		2	0		2		3	6	0	1
20614080171	27-Apr-18	3	7	1	17	1	0	1	1	1	2	1	2	2	2	0	1	2	2	5	7	0	1
20714080212	1-May-18	3	7	0	21	2	0	1	1	1	2	2	2	2	2	0		1	1	5	6	0	1
20814080232	7-May-18	3	7	0	23	2	0	1	1	1	2	2	2	2	2	0		1	1	5	6	0	1
20914080171	11-May-18	3	7	1	17	1	0	1	1	2						0	1			5	7	0	1
21014080192	13-May-18	3	7	0	19	1	0	1	1	1	2	2	2	2	2	0		1	1	5	7	0	1
21114080162	12-May-18	3	7	0	16	1	0	1	1	1	2	2	2	2	2	0		1	2	5	6	0	1
21214080192	12-May-18	3	7	0	19	1	0	1	1	1	2	2	2	2	2	0		1	1	5	7	0	1
21314080221	5-May-18	3	7	1	22	2	0	1	1	1	2	2	2	2	2	0		1	1	5	7	0	1
21414080261	6-May-18	3	7	1	26	3	1	2	2	1	2	2	2	2	2	0	1	1	1	5	6	0	1
21514080151	7-May-18	3	7	1	15	1	0	1	1	2						0	1			5	7	0	1
21614080241	10-May-18	3	7	1	24	2	0	1	1	1	2	2	2	2	2	0	1	2	2	5	6	0	1
21714080232	8-May-18	3	7	0	23	2	0	1	1	1	2	2	2	2	2	0		1	1	5	7	0	1
21814080231	8-May-18	3	7	1	23	2	0	1	1	1	2	2	2	2	2	0	1		1	5	7	0	1
21914080181	7-May-18	3	7	1	18	1	0	1	1	1	2	2	2	2	2	0	1	1	1	5	7	0	1
22014080582	9-Dec-17	3	7	0	58	8	1	5	1	1	1	2	2	2	2	1		1	1	4	7	0	1
22114080781	8-Dec-17	3	7	1	78	8	1	5	1	1	2	2	2	2	2	1		2	1	4	7	0	1
22214080202	20-Oct-17	3	7	0	20	2	0	1	1	1	2	2	2	2	2	1		1	1	5	7	0	1
22314080331	2-Jan-18	3	7	1	33	4	1	2	2	1	2	2	2	2	2	1	1	1	1	4	8	0	1
22414080391	5-Dec-17	3	7	1	39	5	1	3	3	1	2	2	2		2	1	1	1	1	1	7	0	1
22514080392	23-Dec-17	3	7	0	39	5	1	3	3	1	2	2	2	2	2	1		1	1	1	6	0	1
22614080421	1-Sep-17	3	7	1	42	6	1	3	3	1	2	2	2	2	2	1	1	1	1	1	8	0	1
22714080202	30-Nov-17	3	7	0	20	2	0	1	1	1	2	2	2	2	2	1		1	1	5	8	0	1
22814080332	18-Jan-18	3	7	0	33	4	1	2	2	1	2	2	2	2	2	1		1	1	6	7	0	1
22914080322	21-Nov-17	3	7	0	32	4	1	2	2	1	2	2	2	2	2	1		1	1	1	6	0	1
23014080352	17-Jan-18	3	7	0	35	5	1	3	3	1	2	2	2	2	2	1		1	1	3	8	0	1
23114080602	1-Oct-17	3	7	0	60	8	1	5	1	1	2	2	2	2	2	1		1	1	3	7	0	1
23214080181	21-Jan-18	3	7	1	18	1	0	1	1	1	2	2	2	2	2	1	1	1	1	5	7	0	1
23314080192	8-Jan-18	3	7	0	19	1	0	1	1	1	2	2	2	2	2	1		1	1	5	7	0	1
23414080292	23-Dec-17	3	7	0	29	3	1	2	2	1	2	2	2	2	2	1		1	1	2	7	0	1
23514080252	16-Dec-17	3	7	0	25	3	1	2	2	1	2	2	1	1	2	1		1	1	6	7	0	1
23614080232	21-Jan-18	3	7	0	23	2	0	1	1	1	2	2	2	2	2	1		1	1	5	7	0	1
23714080222	30-Jan-18	3	7	0	22	2	0	1	1	1	2	2	2	2	2	1		1	1	1	7	0	1
23814080601	23-Jan-18	3	7	1	60	8	1	5	1	1	2	2	2	2	2	1		1	1	4	7	0	1
23914080472	19-May-18	3	7	0	47	7	1	4	2	1	2	2	2	2	2	1		1	1	1	7	0	1
24014080272	24-Dec-17	3	7	0	27	3	1	2	2	1	2	2	2	2	2	1		1	1	3	7	0	1
24114080502	7-Jan-18	3	7	0	50	8	1	5	1	1	2	2	2	2	2	1		1	1	3	7	0	1
24214080421	18-May-18	3	7	1	42	6	1	3	3	1	2	2	2	2	2	1	2	1	1	3	7	0	1
24314080382	30-May-18	3	7	0	38	5	1	3	3	1	2	2	2	2	2	1		1	1	3	8	0	1
24414080182	27-Jan-18	3	7	0	18	1	0	1	1	1	2	2	2	2	2	1		1	1	5	8	0	1
24514080571	16-Jan-18	3	7	1	57	8	1	5	1	1	2	2	2	2	2	1	2	1	1	4	7	0	1
24614080321	16-May-18	3	7	1	32	4	1	2	2	1	2	2	2	2	2	1	1	1	1	1	7	0	1
24714080182	21-Jan-18	3	7	0	18	1	0	1	1	1	2	2	2	2	2	1		1	1	5	7	0	1
24814080252	23-May-18	3	7	0	25	3	1	2	2	1	2	2	2	2	2	1		1	1	3	7	0	1
24914080402	18-Jan-18	3	7	0	40	6	1	3	3	1	2	2	2	2	2	1		1	1	4	8	0	1
25014080292	17-Jan-18	3	7	0	29	3	1	2	2	1	2	2	2	2	2	1		1	1	5	8	0	1
25114080332	18-May-18	3	7	0	33	4	1	2	2	1	2	2	2	2	2	1		1	1	3	7	0	1
25214080442	19-Jan-18	3	7	0	44	6	1	3	3	1	2	2	2	2	2	1		1	1	4	8	0	1
25314080202	24-Jan-18	3	7	0	20	2	0	1	1	1	2	2	2	2	2	1		1	1	3	7	0	1
25414080182	5-Dec-17	3	7	0	18	1	0	1	1	1	2	2	2	2	2	1		1	1	5	7	0	1
25514080312	27-Jan-18	3	7	0	31	4	1	2	2	1	2	2	2	2	2	1		1	1	6	8	0	1
25614080182	15-Jan-18	3	7	0	18	1	0	1	1	1	2	2	2	2	2	1		1	1	5	7	0	1
25714080281	19-Dec-17	3	7	1	28	3	1	2	2	1	2	2	2	2	2	1	2	1	1	2	6	0	1
25814080241	26-Dec-17	3	7	1	24	2	0	1	1	1	2	2	1	1	2	1		1	1	5	7	0	1
25914080252	24-May-18	3	7	0	25	3	1	2	2	1	2	2	2	2	2	1		1	1	5	7	0	1
26014080541	31-May-18	3	7	1	54	8	1	5	1	1	2	2	2	2	2	1	2	1	1	4	8	0	1
26114080322	20-Dec-17	3	7	0	32	4	1	2	2	1	2	2	2	2	2	1		1	1	1	7	0	1
26214080321	23-Nov-17	3	7	1	32	4	1	2	2	1	2	2	2	2	2	1	2	1	1	1	7	0	1
26314080191	3-Nov-17	3	7	1	19	1	0	1	1	1	2	2	2	2	2	1	1	1	1	5	6	0	1
26414080242	28-May-18	3	7	0	24	2	0	1	1	1	2	2	2	2	2	1		1	1	3	7	0	1
26514080452	17-Jan-18	3	7	0	45	7	1	4	2	1	2	2	2	2	2	1		1	1	1	7	0	1
26614080342	7-Oct-17	3	7	0	34	4	1	2	2	1	2	2	2	2	2	1		1	1	1	6	0	1
26714080322	30-Jan-18	3	7	0	32	4	1	2	2	1	2	2	2	2	2	1		1	1	3	8	0	1
26814080292	8-Dec-17	3	7	0	29	3	1	2	2	1	2	2	2	2	2	1		1	1	6	8	0	1
26914080751	12-Dec-17	3	7	1	75	8	1	5	1	1	2	2	2	2	2	1	1	1	1	4	7	0	1
27014080171	2-Feb-18	3	7	1	17	1	0	1	1	1	2	2	2	2	2	1	1	1	1	5	8	0	1
27114080202	18-Dec-17	3	7	0	20	2	0	1	1	1	2	2	2	2	2	1		1	1	5	6	0	1
27214080562	16-Jan-18	3	7	0	56	8	1	5	1	1	2	2	2	2	2	1		1	1	4	7	0	1
27314080302	8-Oct-17	3	7	0	30	4	1	2	2	1	2	2	2	2	2	1		1	1	3	7	0	1
27414080271	30-May-18	3	7	1	27	3	1	2	2	1	2	2	2	2	2	1	1	1	1		8	0	1
27514080372	25-May-18	3	7	0	37	5	1	3	3	1	2	2	2	2	2	1		1	1	3	7	0	1
27614080561	26-Jan-18	3	7	1	56	8	1	5	1	1	2	2	2	2	2	1	2	1	1	6	6	0	1
27714080372	15-May-18	3	7	0	37	5	1	3	3	1	2	2	2	2	2	1		1	1	3	7	0	1
27814080522	20-Sep-17	3	7	0	52	8	1	5	1	1	2	2	2	2	2	1		1	1	1	7	0	1
27914080522	1-Nov-17	3	7	0	52	8	1	5	1	1	2	2	1	1	2	1		1	1	3	6	0	1
28014080302	25-May-18	3	7	0	30	4	1	2	2	1	2	2	2	2	2	1		1	1	1	6	0	1
28114080592	8-Nov-17	3	7	0	59	8	1	5	1	1	2	2	2	2	2	1		1	1	4	7	0	1
28214080561	24-Jan-18	3	7	1	56	8	1	5	1	1	2	2	2	2	2	1	2	1	1	4	7	0	1
28314080402	1-Oct-17	3	7	0	40	6	1	3	3	1	2	2	2	2	2	1		1	1	3	7	0	1
28414080542	27-Nov-17	3	7	0	54	8	1	5	1	1	2	2	2	2	2	1		1	1	3	7	0	1
28514080201	13-Sep-17	3	7	1	20	2	0	1	1	1	2	2	2	2	2	1	1	1	1	6	7	0	1
28614080151	17-May-18	3	7	1	15	1	0	1	1	1	2	2	2	2	2	1	1	1	1	5	7	0	1
28714080252	13-Dec-17	3	7	0	25	3	1	2	2	1	2	2	2	2	2	1		2	1	3	8	0	1
28814080191	2-Feb-18	3	7	1	19	1	0	1	1	1	2	2	2	2	2	1	1	1	1	5	7	0	1
28914080332	28-May-18	3	7	0	33	4	1	2	2	1	2	2	2	2	2	1		1	1	1	8	0	1
29014080571	1-Nov-17	3	7	1	57	8	1	5	1	1	2	2	2	2	2	1		1	1	3	7	0	1
29114080632	17-Jan-18	3	7	0	63	8	1	5	1	1	2	2	2	2	2	1		1	1	3	8	0	1
29214080352	24-Jan-18	3	7	0	35	5	1	3	3	1	2	2	2	2	2	1		1	1	1	8	0	1
29314080602	1-Dec-17	3	7	0	60	8	1	5	1	1	2	2	2	2	2	1		1	1	4	6	0	1
29414080282	23-Jan-18	3	7	0	28	3	1	2	2	1	2	2	2	2	2	1		1	1	3	8	0	1
29514080532	24-May-18	3	7	0	53	8	1	5	1	1	2	2	2	2	2	1		1	1	4	7	0	1
29614080151	3-Feb-18	3	7	1	15	1	0	1	1	1	2	2	2	2	2	1	1	1	1	5	7	0	1
29714080522	17-Jan-18	3	7	0	52	8	1	5	1	1	2	2	2	2	2	1		1	1	6	7	0	1
29814080411	19-Oct-17	3	7	1	41	6	1	3	3	1	2	2	2	2	2	1	1	2	1		8	0	1
29914080262	27-Jan-18	3	7	0	26	3	1	2	2	1	2	2	2	2	2	1		1	1	3	7	0	1
30014080221	23-Jan-18	3	7	1	22	2	0	1	1	1	2	2	2	2	2	1	1	1	1	5	8	0	1
30114080322	5-May-18	3	7	0	32	4	1	2	2	1	2	2	2	2	2	1		1	1	1	7	0	1
30214080201	1-May-18	3	7	1	20	2	0	1	1	1	2	2	2	2	2	1	1	1	1	6	8	0	1
30314080601	5-Dec-17	3	7	1	60	8	1	5	1	1	2	2	2	2	2	1	2	1	1	1	7	0	1
30414080651	2-Jan-18	3	7	1	65	8	1	5	1	1	2	2	2	2	2	1		1	1	4	8	0	1
30514080592	17-Jan-18	3	7	0	59	8	1	5	1	1	2	2	2	2	2	1		1	1	4	8	0	1
30614080161	24-Dec-17	3	7	1	16	1	0	1	1	1	2	2	2	2	2	1	1	1	1	5	7	0	1
30714080202	20-Dec-17	3	7	0	20	2	0	1	1	1	2	2	2	2	2	1		1	1	3	7	0	1
30814080692	14-Dec-17	3	7	0	69	8	1	5	1	1	2	2	2	2	2	1		1	1	4	7	0	1
30914080351	13-Nov-17	3	7	1	35	5	1	3	3	1	2	2	2		2	1	1	1	1	1	7	0	1
31014080621	1-Nov-17	3	7	1	62	8	1	5	1	1	2	2	2	2	2	1	2	1	1	4	7	0	1
31114080242	25-May-18	3	7	0	24	2	0	1	1	1	2	2	2	2	2	1		1	1	5	7	0	1
31214080561	24-Jan-18	3	7	1	56	8	1	5	1	1	2	2	2	2	2	1	2	1	1	3	7	0	1
31314080232	4-Nov-17	3	7	0	23	2	0	1	1	1	2	2	2	2	2	1		1	1	5	7	0	1
31414080562	10-May-18	3	7	0	56	8	1	5	1	1	2	2	2	2	2	1		1	1	4	7	0	1
31514080261	26-Jan-18	3	7	1	26	3	1	2	2	1	2	2	2	2	2	1		1	1	5	7	0	1
31614080411	28-Nov-17	3	7	1	41	6	1	3	3	1	2	2	1	1	2	1	1	2	1	3	8	0	1
31714080312	29-Sep-17	3	7	0	31	4	1	2	2	1	2	2	2	2	2	1		2	1	2	6	0	1
31814080241	14-Oct-17	3	7	1	24	2	0	1	1	1	2	2	2	2	2	1	1	2	1	5	8	0	1
31914080302	7-Nov-17	3	7	0	30	4	1	2	2	1	2	2	2	2	2	1		1	1	3	7	0	1
32014080772	3-Oct-17	3	7	0	77	8	1	5	1	1	2	2	2	2	2	1		1	1	6	7	0	1
32114080311	1-Oct-17	3	7	1	31	4	1	2	2	1	2	2	2	2	2	1	1	1	1	3	7	0	1
32214080242	1-Sep-17	3	7	0	24	2	0	1	1	1	2	2	2	2	2	1		1	1	3	7	0	1
32314080421	25-Dec-17	3	7	1	42	6	1	3	3	1	2	2	2	2	2	1	1	1	1	2	7	0	1
32414080212	1-Sep-17	3	7	0	21	2	0	1	1	1	2	2	2	2	2	1		1	1	5	8	0	1
32514080301	25-Jan-18	3	7	1	30	4	1	2	2	1	2	2	2	2	2	1		1	1	2	7	0	1
32614080232	1-Sep-17	3	7	0	23	2	0	1	1	1	2	2	2	2	2	1		1	1	5	7	0	1
32714080301	2-May-18	3	7	1	30	4	1	2	2	1	2	2	2	2	2	1		1	1	3	7	0	1
32814080162	25-May-18	3	7	0	16	1	0	1	1	1	2	2	2	2	2	1		1	1	5	8	0	1
32914080242	14-Jan-18	3	7	0	24	2	0	1	1	1	2	2	2	2	2	1		1	1	6	7	0	1
33014080171	21-May-18	3	7	1	17	1	0	1	1	1	2	2	2	2	2	1	1	1	1	5	8	0	1
33114080262	17-May-18	3	7	0	26	3	1	2	2	1	2	2	2	2	2	1		2	1	3	7	0	1
33214080521	1-Apr-18	3	7	1	52	8	1	5	1	1	2	2	2	2	2	1	1	2	1	4	8	0	1
33314080492	24-Jan-18	3	7	0	49	7	1	4	2	1	2	2	2	2	2	1		1	1	4	7	0	1
33414080211	1-May-18	3	7	1	21	2	0	1	1	1	2	2	2	2	2	1	1	1	1	5	7	0	1
33514080361	2-Jan-18	3	7	1	36	5	1	3	3	1	2	2	2	2	2	1	1	1	1	1	7	0	1
33614080392	30-Jan-18	3	7	0	39	5	1	3	3	1	2	2	2	2	2	1		1	1	3	8	0	1
33714080612	14-Sep-17	3	7	0	61	8	1	5	1	1	2	2	2	2	2	1		1	1	6	8	0	1
33814080362	25-Jan-18	3	7	0	36	5	1	3	3	1	2	2	2	2	2	1		1	1	3	7	0	1
33914080162	10-Dec-17	3	7	0	16	1	0	1	1	1	2	2	2	2	2	1		1	1	5	7	0	1
34014080421	25-Jan-18	3	7	1	42	6	1	3	3	1	2	2	2	2	2	1		1	1	6	7	0	1
34114080152	29-Nov-17	3	7	0	15	1	0	1	1	1	2	2	2	2	2	1		1	1	5	7	0	1
34214080222	13-Dec-17	3	7	0	22	2	0	1	1	1	2	2	2	2	2	1		1	1	5	8	0	1
34314080592	27-Dec-17	3	7	0	59	8	1	5	1	1	2	2	1	2	2	1		1	1	4	7	0	1
34414080412	24-Jan-18	3	7	0	41	6	1	3	3	1	2	2	2	2	2	1		1	1	6	8	0	1
34514080662	13-Dec-17	3	7	0	66	8	1	5	1	1	2	2	2	2	2	1		1	1	6	7	0	1
34614080262	17-Jan-18	3	7	0	26	3	1	2	2	1	2	2	2	2	2	1		1	1	6	7	0	1
34714080211	11-Dec-17	3	7	1	21	2	0	1	1	1	2	2	1	1	2	1		1	1	5	7	0	1
34814080331	26-Nov-17	3	7	1	33	4	1	2	2	1	2	2	2	2	2	1	1	1	1		7	0	1
34914080352	29-May-18	3	7	0	35	5	1	3	3	1	2	2	2	2	2	1		1	1	1	8	0	1
35014080221	18-Dec-17	3	7	1	22	2	0	1	1	1	2	2	2	2	2	1	1	1	1	5	7	0	1
35114080321	1-Oct-17	3	7	1	32	4	1	2	2	1	2	2	2	2	2	1	2	1	1	3	8	0	1
35214080382	15-May-18	3	7	0	38	5	1	3	3	1	2	2	2	2	2	1		1	1	3	7	0	1
35314080292	25-Sep-17	3	7	0	29	3	1	2	2	1	2	2	2	2	1	1		1	1	6	7	0	1
35414080302	23-May-18	3	7	0	30	4	1	2	2	1	2	2	2	2	2	1		1	1	3	7	0	1
35514080202	16-Dec-17	3	7	0	20	2	0	1	1	1	2	2	2	2	2	1		1	1	5	6	0	1
35614080242	1-Nov-17	3	7	0	24	2	0	1	1	1	2	2	2	2	2	1		1	1	5	7	0	1
35714080542	24-May-18	3	7	0	54	8	1	5	1	1	2	2	2	2	2	1		1	1	4	7	0	1
35814080311	3-Jan-18	3	7	1	31	4	1	2	2	1	2	2	2	2	2	1	1	1	1	1	8	0	1
35914080402	29-Dec-17	3	7	0	40	6	1	3	3	1	2	2	2	2	2	1		1	1	3	7	0	1
36014080641	19-May-18	3	7	1	64	8	1	5	1	1	2	2	2	2	2	1	2	1	1	4	7	0	1
36114080492	29-Jan-18	3	7	0	49	7	1	4	2	1	2	2	2	2	2	1		1	1	6	8	0	1
36214080301	25-Nov-17	3	7	1	30	4	1	2	2	1	2	2	2	2	2	1		1	1	3	8	0	1
36314080172	21-Dec-17	3	7	0	17	1	0	1	1	1	2	2	2	2	2	1		1	1	5	7	0	1
36414080622	22-Nov-17	3	7	0	62	8	1	5	1	1	2	2	2		2	1		1	1	3	6	0	1
36514080202	25-May-18	3	7	0	20	2	0	1	1	1	2	2	2	2	2	1		1	1	5	7	0	1
36614080301	26-Sep-17	3	7	1	30	4	1	2	2	1	2	2	2	2	2	1	1	1	1	1	7	0	1
36714080431	3-Nov-17	3	7	1	43	6	1	3	3	1	2	2	2	2	2	1	2	1	1	4	8	0	1
36814080171	26-Jan-18	3	7	1	17	1	0	1	1	1	2	2	2	2	2	1		1	1	5	7	0	1
36914080591	13-Sep-17	3	7	1	59	8	1	5	1	1	2	2	2		2	1	1	2	1	2	7	0	1
37014080212	16-Oct-17	3	7	0	21	2	0	1	1	1	2	2	2	2	2	1		1	1	5	7	0	1
37114080331	1-Sep-17	3	7	1	33	4	1	2	2	1	2	2	2	2	2	1	2	1	1	4	8	0	1
37214080212	1-Nov-17	3	7	0	21	2	0	1	1	1	2	2	2	2	2	1		1	1	5	8	0	1
37314080182	22-May-18	3	7	0	18	1	0	1	1	1	2	2	2	2	2	1		1	1	5	8	0	1
37414080171	20-Jan-18	3	7	1	17	1	0	1	1	1	2	2	2	2	2	1	1	1	1	5	6	0	1
37514080152	30-Dec-17	3	7	0	15	1	0	1	1	1	2	2	2	2	2	1		1	1	5	6	0	1
37614080202	28-May-18	3	7	0	20	2	0	1	1	1	2	2	2	2	2	1		1	1	5	7	0	1
37714080292	27-Jan-18	3	7	0	29	3	1	2	2	1	2	2	2	2	2	1		1	1	3	6	0	1
37814080451	1-Sep-17	3	7	1	45	7	1	4	2	1	2	2	2	2	2	1	1	1	1	1	8	0	1
37914080241	15-Dec-17	3	7	1	24	2	0	1	1	1	2	2	2	2	2	1	1	1	1	1	6	0	1
38014080301	6-Jan-18	3	7	1	30	4	1	2	2	1	2	2	2	2	2	1	1	1	1	5	7	0	1
38114080232	14-Oct-17	3	7	0	23	2	0	1	1	1	2	2	2	2	2	1		1	1	6	7	0	1
38214080242	1-Feb-18	3	7	0	24	2	0	1	1	1	2	2	2	2	2	1		1	1	6	7	0	1
38314080522	9-Nov-17	3	7	0	52	8	1	5	1	1	2	2	2	2	2	1		1	1	3	7	0	1
38414080222	23-Jan-18	3	7	0	22	2	0	1	1	1	2	2	2	2	2	1		1	1	5	8	0	1
38514080362	18-Sep-17	3	7	0	36	5	1	3	3	1	2	2	2	2	2	1		1	1	2	8	0	1
38614080502	8-Nov-17	3	7	0	50	8	1	5	1	1	2	2	2	2	2	1		1	1	1	7	0	1
38714080242	1-Dec-17	3	7	0	24	2	0	1	1	1	2	2	2	2	2	1		1	1	1	6	0	1
38814080232	10-Oct-17	3	7	0	23	2	0	1	1	1	2	2	2	2	2	1		2	1	5	6	0	1
38914080391	29-Nov-17	3	7	1	39	5	1	3	3	1	2	2	2	2	2	1	2	1	1	3	7	0	1
39014080351	13-Dec-17	3	7	1	35	5	1	3	3	1	2	2	2	2	2	1	1	1	1		6	0	1
39114080301	16-Feb-18	3	7	1	30	4	1	2	2	1	2	2	2	2	2	1	1	1	1	3	7	0	1
39214080191	21-Jan-18	3	7	1	19	1	0	1	1	1	2	2	2	2	2	1	1	1	1	5	7	0	1
39314080262	17-Oct-17	3	7	0	26	3	1	2	2	1	2	2	2	2	2	1		1	1	4	7	0	1
39414080152	31-Jan-18	3	7	0	15	1	0	1	1	1	2	2	2	2	2	1		1	1	5	7	0	1
39514080702	1-Oct-17	3	7	0	70	8	1	5	1	1	2	2	2	2	2	1		1	1	4	8	0	1
39614080192	8-Oct-17	3	7	0	19	1	0	1	1	1	2	2	2	2	2	1		1	1	5	6	0	1
39714080392	10-May-18	3	7	0	39	5	1	3	3	1	2	2	2	2	2	1		1	1	3	7	0	1
39814080502	27-Apr-18	3	7	0	50	8	1	5	1	1	2	2	2	2	2	1		1	1	4	7	0	1
39914080172	14-Dec-17	3	7	0	17	1	0	1	1	1	2	2	2	2	2	1		1	1	5	8	0	1
40014080271	7-Jan-18	3	7	1	27	3	1	2	2	1	2	2	2	2	2	1		1	1	1	7	0	1
40114080222	3-Jan-18	3	7	0	22	2	0	1	1	1	2	2	2	2	2	1		1	1	5	7	0	1
40214080322	29-May-18	3	7	0	32	4	1	2	2	1	2	2	2	2	2	1		1	1	3	7	0	1
40314080462	25-Jan-18	3	7	0	46	7	1	4	2	1	2	2	2	2	2	1		1	1	6	7	0	1
40414080702	19-Jan-18	3	7	0	70	8	1	5	1	1	2	2	2	2	2	1		1	1	4	7	0	1
40514080162	23-Jan-18	3	7	0	16	1	0	1	1	1	2	2	2	2	2	1		1	1	5	8	0	1
40614080222	12-Sep-17	3	7	0	22	2	0	1	1	1	2	2	2	2	2	1		1	1	5	7	0	1
40714080652	27-Feb-18	3	7	0	65	8	1	5	1	1	2	2	2	2	2	1		1	1	4	7	0	1
40814080201	26-Dec-17	3	7	1	20	2	0	1	1	1	2	2	2	2	2	1		1	1	5	8	0	1
40914080581	18-Dec-17	3	7	1	58	8	1	5	1	1	2	2	2	2	2	1	2	1	1	3	7	0	1
41014080482	16-Feb-18	3	7	0	48	7	1	4	2	1	2	2	2	2	2	1		1	1	6	7	0	1
41114080542	17-Jan-18	3	7	0	54	8	1	5	1	1	2	2	2	2	2	1		1	1	1	6	0	1
41214080762	23-May-18	3	7	0	76	8	1	5	1	1	2	2	2	2	2	1		1	1	3	6	0	1
41314080432	21-Dec-17	3	7	0	43	6	1	3	3	1	2	2	2	2	2	1		1	1	1	7	0	1
41414080542	1-Nov-17	3	7	0	54	8	1	5	1	1	2	2	2	2	2	1		1	1	3	7	0	1
41514080522	23-Nov-17	3	7	0	52	8	1	5	1	1	2	2	2	2	2	1		1	1	3	6	0	1
41614080321	1-May-18	3	7	1	32	4	1	2	2	1	2	2	2	2	2	1	1	1	1	3	7	0	1
41714080541	17-Jan-18	3	7	1	54	8	1	5	1	1	2	2	2	2	2	1		1	1	4	8	0	1
41814080262	13-Jan-18	3	7	0	26	3	1	2	2	1	2	2	2	2	2	1		1	1	3	8	0	1
41914080212	19-Jan-18	3	7	0	21	2	0	1	1	1	2	2	2	2	2	1		1	1	5	8	0	1
42014080271	19-Jan-18	3	7	1	27	3	1	2	2	1	2	2	2	2	2	1		1	1	3	8	0	1
42114080501	1-May-18	3	7	1	50	8	1	5	1	1	2	1	2	2	2	1	2	2	2	1	7	0	1
42214080301	1-May-18	3	7	1	30	4	1	2	2	1	2	2	2	2	2	1		1	1	6	7	0	1
42314080402	16-Jan-18	3	7	0	40	6	1	3	3	1	2	2	2	2	2	1		1	1	1	8	0	1
42414080321	6-Dec-17	3	7	1	32	4	1	2	2	1	2	2	2	2	2	1	1	2	1	3	7	0	1
42514080601	17-May-18	3	7	1	60	8	1	5	1	1	2	2	2	2	2	1		1	1		6	0	1
42614080702	15-Dec-17	3	7	0	70	8	1	5	1	1	2	2	2	2	2	1		1	1	4	7	0	1
42714080331	1-Nov-17	3	7	1	33	4	1	2	2	1	1	2	2	2	2	1		1	1	6	8	0	1
42814080201	19-Jan-18	3	7	1	20	2	0	1	1	1	2	2	2	2	2	1		1	1	5	7	0	1
42914080161	26-Jan-18	3	7	1	16	1	0	1	1	1	2	2	2	2	2	1	1	1	1	5	7	0	1
43014080221	8-Oct-17	3	7	1	22	2	0	1	1	1	2	2	2	2	2	1	1	2	1	5	7	0	1
43114080511	7-Oct-17	3	7	1	51	8	1	5	1	1	2	2	2	2	2	1	1	1	1	4	7	0	1
43214080552	19-Jan-18	3	7	0	55	8	1	5	1	1	2	2	2	2	2	1		1	1	3	7	0	1
43314080331	16-Dec-17	3	7	1	33	4	1	2	2	1	2	2	2	2	2	1	1	2	1	1	7	0	1
43414080382	12-Sep-17	3	7	0	38	5	1	3	3	1	2	2	2	2	2	1		1	1	6	6	0	1
43514080281	21-Nov-17	3	7	1	28	3	1	2	2	1	2	2	2	2	2	1	2	1	1	6	8	0	1
43614080202	17-Dec-17	3	7	0	20	2	0	1	1	1	2	2	2	2	2	1		1	1	5	7	0	1
43714080352	15-May-18	3	7	0	35	5	1	3	3	1	2	2	2	2	2	1		1	1	3	7	0	1
43814080171	23-Dec-17	3	7	1	17	1	0	1	1	1	2	2	2	2	2	1	1	1	1	5	7	0	1
43914080332	27-Feb-18	3	7	0	33	4	1	2	2	1	2	2	2	2	2	1		1	1	4	8	0	1
44014080502	21-Dec-17	3	7	0	50	8	1	5	1	1	2	2	2	2	2	1		1	1	4	7	0	1
44114080281	4-Dec-17	3	7	1	28	3	1	2	2	1	2	2	2	2	2	1	1	1	1	3	7	0	1
44214080252	13-Jan-18	3	7	0	25	3	1	2	2	1	2	2	2	2	2	1		1	1	5	6	0	1
44314080482	27-Feb-18	3	7	0	48	7	1	4	2	1	2	2	2	2	2	1		1	1	6	8	0	1
44414080352	12-May-18	3	7	0	35	5	1	3	3	1	2	2	2	2	2	1		1	1	3	8	0	1
44514080382	18-Dec-17	3	7	0	38	5	1	3	3	1	2	2	2	2	2	1		1	1	3	6	0	1
44614080171	19-Oct-17	3	7	1	17	1	0	1	1	1	2	2	2	2	2	1	1	1	1	5	7	0	1
44714080202	19-Dec-17	3	7	0	20	2	0	1	1	1	2	2	2	2	2	1		1	1	5	7	0	1
44814080341	17-Oct-17	3	7	1	34	4	1	2	2	1	2	2	2	2	2	1	1	1	1	1	8	0	1
44914080292	3-Dec-17	3	7	0	29	3	1	2	2	1	2	2	2	2	2	1		1	1	3	6	0	1
45014080361	29-Sep-17	3	7	1	36	5	1	3	3	1	2	2	2	2	2	1	2	2	1	3	7	0	1
45114080191	1-Oct-17	3	7	1	19	1	0	1	1	1	2	2	2	2	2	1	1	1	1	5	7	0	1
45214080281	7-Nov-17	3	7	1	28	3	1	2	2	1	2	2	2	2		1		1	1	2	7	0	1
45314080321	28-Nov-17	3	7	1	32	4	1	2	2	1	2	2	2	2	2	1		1	1	4	6	0	1
45414080272	28-Nov-17	3	7	0	27	3	1	2	2	1	2	2	2	2	2	1		1	1	3	7	0	1
45514080252	14-Nov-17	3	7	0	25	3	1	2	2	1	2	2	2	2	2	1		1	1	3	6	0	1
45614080272	24-Jan-18	3	7	0	27	3	1	2	2	1	2	2	2	2	2	1		1	1	3	6	0	1
45714080282	20-Nov-17	3	7	0	28	3	1	2	2	1	2	2	2	2	2	1		1	1	1	7	0	1
45814080461	14-Sep-17	3	7	1	46	7	1	4	2	1	2	2	2	2	2	1	1	1	1	3	7	0	1
45914080151	13-Sep-17	3	7	1	15	1	0	1	1	1	2	2	2	2	2	1	1	1	1	5	8	0	1
46014080252	10-Oct-17	3	7	0	25	3	1	2	2	1	2	2	2	2	2	1		1	1	6	8	0	1
46114080601	28-May-18	3	7	1	60	8	1	5	1	1	2	2	2	2	2	1		1	1	1	7	0	1
46214080352	11-May-18	3	7	0	35	5	1	3	3	1	2	2	2	2	2	1		1	1	3	7	0	1
46314080301	28-Nov-17	3	7	1	30	4	1	2	2	1	2	2	1	1	2	1		1	1	4	7	0	1
46414080212	8-May-18	3	7	0	21	2	0	1	1	1	2	2	2	2	2	1		1	1	3	7	0	1
46514080351	21-Jan-18	3	7	1	35	5	1	3	3	1	2	2	2	2	2	1		1	1	3	7	0	1
46614080171	18-May-18	3	7	1	17	1	0	1	1	1	2	2	2	2	2	1	1	1	1	5	8	0	1
46714080612	26-Feb-18	3	7	0	61	8	1	5	1	1	2	2	2	2	2	1		1	1	6	7	0	1
46814080642	29-Jan-18	3	7	0	64	8	1	5	1	1	2	2	2	2	2	1		1	1	3	8	0	1
46914080191	20-Nov-17	3	7	1	19	1	0	1	1	1	2	2	2	2	2	1	2	1	1	5	8	0	1
47014080411	29-Apr-18	3	7	1	41	6	1	3	3	1	2	1	2	2	2	1	1	2	2	1	8	0	1
47114080292	27-Apr-18	3	7	0	29	3	1	2	2	1	2	2	2	2	2	1		2		6	6	0	1
47214080172	27-Feb-18	3	7	0	17	1	0	1	1	1	2	2	2	2	2	1		1	1	5	8	0	1
47314080402	26-Nov-17	3	7	0	40	6	1	3	3	1	1	2	2	2	2	1		1	1	3	6	0	1
47414080421	13-Dec-17	3	7	1	42	6	1	3	3	1	2	2	2	2	2	1	1	1	1	1	7	0	1
47514080292	3-Dec-17	3	7	0	29	3	1	2	2	1	2	2	2	2	2	1		1	1	6	7	0	1
47614080432	23-Dec-17	3	7	0	43	6	1	3	3	1	2	2	2	2	2	1		1	1	3	7	0	1
47714080251	28-Jan-18	3	7	1	25	3	1	2	2	1	2	2	2	2	2	1		1	1	2	7	0	1
47814080781	23-Dec-17	3	7	1	78	8	1	5	1	1	2	2	2	2	2	1	2	1	1	4	8	0	1
47914080322	14-Sep-17	3	7	0	32	4	1	2	2	1	2	2	2	2	2	1		1	1	1	8	0	1
48014080182	17-May-18	3	7	0	18	1	0	1	1	1	2	2	2	2	2	1		1	1	5	7	0	1
48114080252	7-Jan-18	3	7	0	25	3	1	2	2	1	2	2	2	2	2	1		1	1	3	7	0	1
48214080242	1-Sep-17	3	7	0	24	2	0	1	1	1	2	2	2	2	2	1		1	1	3	8	0	1
48314080512	16-May-18	3	7	0	51	8	1	5	1	1	2	2	2	2	2	1		1	1	3	7	0	1
48414080652	1-Oct-17	3	7	0	65	8	1	5	1	1	2	2	2	2	2	1		1	1	4	8	0	1
48514080522	1-Oct-17	3	7	0	52	8	1	5	1	1	2	2	2	2	2	1		1	1	3	8	0	1
48614080282	15-Jan-18	3	7	0	28	3	1	2	2	1	2	2	2	2	2	1		1	1	3	8	0	1
48714080582	5-May-18	3	7	0	58	8	1	5	1	1	2	2	2	2	2	1		1	1	3	8	0	1
48814080162	19-Jan-18	3	7	0	16	1	0	1	1	1	2	2	2	2	2	1		1	1	6	8	0	1
48914080261	19-May-18	3	7	1	26	3	1	2	2	1	2	2	2	2	2	1	1	1	1	1	7	0	1
49014080292	16-Dec-17	3	7	0	29	3	1	2	2	1	2	2	2	2	2	1		1	1		7	0	1
49114080251	28-Jan-18	3	7	1	25	3	1	2	2	1	2	2	2	2	2	1	1	1	1	4	7	0	1
49214080172	12-Oct-17	3	7	0	17	1	0	1	1	1	2	2	2	2	1	1		1	1	5	7	0	1
49314080292	7-Nov-17	3	7	0	29	3	1	2	2	1	2	2	2	2	2	1		1	1	1	6	0	1
49414080341	1-Dec-17	3	7	1	34	4	1	2	2	1	2	2	2	2	2	1	2	1	1	1	8	0	1
49514080321	9-Oct-17	3	7	1	32	4	1	2	2	1	2	2	2	2	2	1	1	1	1	2	8	0	1
49614080371	17-Oct-17	3	7	1	37	5	1	3	3	1	2	2	2	2	2	1	1	1	1	1	8	0	1
49714080282	1-May-18	3	7	0	28	3	1	2	2	1	2	2	2	2	2	1		1	1	6	7	0	1
49814080201	29-Apr-18	3	7	1	20	2	0	1	1	1	2	2	2	2	2	1	1	1	1	5	7	0	1
49914080151	29-Nov-17	3	7	1	15	1	0	1	1	1	2	2	2	2	2	1		1	1	4	7	0	1
50014080151	15-May-18	3	7	1	15	1	0	1	1	1	2	2	2	2	2	1	2	1	1	5	8	0	1
50114080281	22-Dec-17	3	7	1	28	3	1	2	2	1	2	2	2	2	2	1	1	1	1	3	7	0	1
50214080652	23-Oct-17	3	7	0	65	8	1	5	1	1	2	2	2	2	2	1		1	1	3	7	0	1
50314080502	17-Jan-18	3	7	0	50	8	1	5	1	1	2	2	2	2	2	1		1	1	3	7	0	1
50414080642	7-Dec-17	3	7	0	64	8	1	5	1	1	2	2	2	2	2	1		1	1	4	6	0	1
50514080641	18-Jan-18	3	7	1	64	8	1	5	1	1	2	2	2	2	2	1	1	1	1	1	8	0	1
50614080271	7-Dec-17	3	7	1	27	3	1	2	2	1	2	2	2	2	2	1	2	1	1	1	8	0	1
50714080702	2-May-18	3	7	0	70	8	1	5	1	1	2	2	2	2	2	1		1	1	1	7	0	1
50814080292	1-Nov-17	3	7	0	29	3	1	2	2	1	2	2	2	2	2	1		1	1	3	7	1	1
50914080561	15-Jan-18	3	7	1	56	8	1	5	1	1	2	2	2	2	2	1		1	1	4	7	0	1
51014080242	14-Oct-17	3	7	0	24	2	0	1	1	1	2	2	2	2	2	1		1	1	6	8	0	1
51114080311	21-Dec-17	3	7	1	31	4	1	2	2	1	2	2	2	2	2	1	1	1	1	1	7	0	1
51214080611	4-Oct-17	3	7	1	61	8	1	5	1	1	2	2	2	2	2	1	1	1	1	1	8	0	1
51314080502	28-May-18	3	7	0	50	8	1	5	1	1	2	2	2	2	2	1		1	1	1	7	0	1
51414080252	20-Feb-18	3	7	0	25	3	1	2	2	1	2	2	2	2	2	1		1	1	3	6	0	1
51514080582	29-Nov-17	3	7	0	58	8	1	5	1	1	2	2	2	2	2	1		1	1	1	7	0	1
51614080222	14-Jan-18	3	7	0	22	2	0	1	1	1	2	2	2	2	2	1		1	1	5	6	0	1
51714080211	20-Dec-17	3	7	1	21	2	0	1	1	1	2	2	2	2	2	1		1	1	5	6	0	1
51814080651	28-Feb-18	3	7	1	65	8	1	5	1	1	2	2	2	2	2	1		1	1	4	7	0	1
51914080232	22-Dec-17	3	7	0	23	2	0	1	1	1	2	1	1	1	2	1		1	1	6	6	0	1
52014080452	20-Nov-17	3	7	0	45	7	1	4	2	1	2	2	2	2	2	1		1	1	3	7	0	1
52114080232	19-Oct-17	3	7	0	23	2	0	1	1	1	2	2	2	2	2	1		1	1	5	6	0	1
52214080402	28-Nov-17	3	7	0	40	6	1	3	3	1	2	2	2	2	2	1		1	1	1	7	0	1
52314080242	18-Dec-17	3	7	0	24	2	0	1	1	1	2	2	2	2	2	1		1	1	6	7	0	1
52414080301	18-May-18	3	7	1	30	4	1	2	2	1	2	2	2	2	2	1	1	1	1	3	7	0	1
52514080412	23-May-18	3	7	0	41	6	1	3	3	1	2	2	2	2	2	1		1	1	1	7	0	1
52614080252	29-Nov-17	3	7	0	25	3	1	2	2	1	2	2	2	2	2	1		1	1	3	7	0	1
52714080222	23-Oct-17	3	7	0	22	2	0	1	1	1	2	2	2	2	2	1		1	1	5	8	0	1
52814080172	12-Sep-17	3	7	0	17	1	0	1	1	1	2	2	2	2	2	1		2	1	3	7	0	1
52914080151	26-Dec-17	3	7	1	15	1	0	1	1	1	2	2	2	2	2	1	1	1	1	5	8	0	1
53014080152	2-Feb-18	3	7	0	15	1	0	1	1	1	2	2	2	2	2	1		1	1	5	7	0	1
53114080322	19-Dec-17	3	7	0	32	4	1	2	2	1	2	2	2	2	2	1		1	1	3	7	0	1
53214080341	26-Jan-18	3	7	1	34	4	1	2	2	1	2	2	2	2	2	1	1	1	1	3	8	0	1
53314080261	5-May-18	3	7	1	26	3	1	2	2	1	2	2	2	2	2	1	1	1	1	1	7	0	1
53414080212	6-Dec-17	3	7	0	21	2	0	1	1	1	2	2	2	2	2	1		1	1	5	7	0	1
53514080272	1-Dec-17	3	7	0	27	3	1	2	2	1	2	2	2	2	2	1		1	1	3	8	0	1
53614080292	24-Dec-17	3	7	0	29	3	1	2	2	1	2	2	2	2	2	1		1	1	2	7	0	1
53714080502	26-Feb-18	3	7	0	50	8	1	5	1	1	2	2	2	2	2	1		1	1	3	8	0	1
53814080382	15-Sep-17	3	7	0	38	5	1	3	3	1	2	2	2		2	1		1	1	3	7	0	1
53914080262	24-Sep-17	3	7	0	26	3	1	2	2	1	2	2	2	2	2	1		1	1	1	7	0	1
54014080452	21-Jan-18	3	7	0	45	7	1	4	2	1	2	2	2	2	2	1		1	1	4	7	0	1
54114080311	6-May-18	3	7	1	31	4	1	2	2	1	2	2	1	1	2	1	1	2	1	1	7	0	1
54214080242	4-Oct-17	3	7	0	24	2	0	1	1	1	2	2	2	2	2	1		1	1	5	8	0	1
54314080601	12-Sep-17	3	7	1	60	8	1	5	1	1	2	2	2	2	2	1	2	1	1	4	7	0	1
54414080382	19-Oct-17	3	7	0	38	5	1	3	3	1	2	2	2	2	2	1		1	1	6	8	0	1
54514080602	26-Feb-18	3	7	0	60	8	1	5	1	1	2	2	2	2	2	1		1	1	6	7	0	1
54614080501	27-Feb-18	3	7	1	50	8	1	5	1	1	2	2	2	2	2	1	1	1	1	1	6	0	1
54714080661	1-Nov-17	3	7	1	66	8	1	5	1	1	2	2	2	2	2	1	2	1	1	4	7	0	1
54814080252	25-Nov-17	3	7	0	25	3	1	2	2	1	2	2	2	2	2	1		1	1	5	6	0	1
54914080602	27-Sep-17	3	7	0	60	8	1	5	1	1	2	2	2	2	2	1		1	1	4	7	0	1
55014080321	15-Sep-17	3	7	1	32	4	1	2	2	1	2	2	2		2	1	1	1	1	4	7	0	1
55114080652	16-Jan-18	3	7	0	65	8	1	5	1	1	2	2	2	2	1	1		1	1	6	7	0	1
55214080171	7-Dec-17	3	7	1	17	1	0	1	1	1	2	2	2	2	2	1	1	1	1	5	7	0	1
55314080301	16-Dec-17	3	7	1	30	4	1	2	2	1	2	2	2	2	2	1	1	1	1	4	7	0	1
55414080221	16-Oct-17	3	7	1	22	2	0	1	1	1	2	2	2	2	2	1		1	1	5	8	0	1
55514080252	12-Dec-17	3	7	0	25	3	1	2	2	1	2	2	2	2	2	1		1	1	6	7	0	1
55614080272	18-Dec-17	3	7	0	27	3	1	2	2	1	2	2	2	2	2	1		1	1	3	7	0	1
55714080702	7-Jan-18	3	7	0	70	8	1	5	1	1	2	2	2	2	2	1		1	1	4	7	0	1
55814080452	28-May-18	3	7	0	45	7	1	4	2	1	2	2	2	2	2	1		1	1	3	7	0	1
55914080191	24-Dec-17	3	7	1	19	1	0	1	1	1	2	2	2	2	2	1	1	1	1	5	7	0	1
56014080372	1-Dec-17	3	7	0	37	5	1	3	3	1	2	2	2	2	2	1		1	1	4	8	0	1
56114080161	25-Jan-18	3	7	1	16	1	0	1	1	1	2	2	2	2	2	1	1	1	1	5	7	0	1
56214080262	13-Jan-18	3	7	0	26	3	1	2	2	1	2	2	2	2	2	1		1	1	3	8	0	1
56314080232	4-Dec-17	3	7	0	23	2	0	1	1	1	2	2	2	2	2	1		1	1	6	7	0	1
56414080472	9-Oct-17	3	7	0	47	7	1	4	2	1	2	2	2	2	2	1		1	1	4	7	0	1
56514080161	29-Jan-18	3	7	1	16	1	0	1	1	1	2	2	2	2	2	1	1	1	1	5	6	0	1
56614080572	24-Dec-17	3	7	0	57	8	1	5	1	1	2	2	2	2	2	1		1	1	1	7	0	1
56714080221	21-Jan-18	3	7	1	22	2	0	1	1	1	2	2	2	2	2	1		1	1	1	6	0	1
56814080352	13-Jan-18	3	7	0	35	5	1	3	3	1	2	2	2	2	2	1		1	1	3	7	0	1
56914080512	31-Jan-18	3	7	0	51	8	1	5	1	1	2	2	2	2	2	1		1	1	6	7	0	1
57014080541	17-Jan-18	3	7	1	54	8	1	5	1	1	2	2	2	2	2	1	1	1	1	1	7	0	1
57114080222	19-May-18	3	7	0	22	2	0	1	1	1	2	2	2	2	2	1		1	1	5	6	0	1
57214080312	8-Jan-18	3	7	0	31	4	1	2	2	1	2	2	2	2	2	1		1	1	4	6	0	1
57314080172	19-Jan-18	3	7	0	17	1	0	1	1	1	2	2	2	2	2	1		1	1	5	6	0	1
57414080181	27-Jan-18	3	7	1	18	1	0	1	1	1	2	2	2	2	2	1		1	1	5	7	0	1
57514080492	13-Dec-17	3	7	0	49	7	1	4	2	1	2	2	2	2	2	1		1	1	4	7	0	1
57614080472	9-Oct-17	3	7	0	47	7	1	4	2	1	2	2	1	1	2	1		1	1	3	7	0	1
57714080212	28-Dec-17	3	7	0	21	2	0	1	1	1	2	2	2	2	2	1		2	1	5	7	0	1
57814080382	13-Sep-17	3	7	0	38	5	1	3	3	1	2	2	2	2	2	1		1	1	3	7	0	1
57914080292	18-May-18	3	7	0	29	3	1	2	2	1	2	2	2	2	2	1		1	1	6	7	0	1
58014080231	22-Dec-17	3	7	1	23	2	0	1	1	1	2	2	1	1	2	1	1	1	1	5	8	0	1
58114080481	16-Dec-17	3	7	1	48	7	1	4	2	1	2	1	2	1	2	1		1	1	1	7	0	1
58214080672	10-Nov-17	3	7	0	67	8	1	5	1	1	1	2	2	2	2	1		1	1	4	7	0	1
58314080462	16-Jan-18	3	7	0	46	7	1	4	2	1	2	2	2	2	2	1		1	1	3	7	0	1
58414080632	30-Apr-18	3	7	0	63	8	1	5	1	1	2	2	2	2	2	1		1	1	4	6	0	1
58514080302	13-Jan-18	3	7	0	30	4	1	2	2	1	2	2	2	2	2	1		1	1	1	8	0	1
58614080261	2-Feb-18	3	7	1	26	3	1	2	2	1	2	2	2	2	2	1		1	1	1	7	0	1
58714080542	20-Sep-17	3	7	0	54	8	1	5	1	1	2	2	2	2	2	1		1	1	3	7	0	1
58814080322	8-May-18	3	7	0	32	4	1	2	2	1	2	2	2	2	2	1		1	1	1	7	0	1
58914080232	18-Jan-18	3	7	0	23	2	0	1	1	1	2	2	2	2	2	1		1	1	5	8	0	1
59014080352	12-Sep-17	3	7	0	35	5	1	3	3	1	2	2	2		2	1		1	1	1	7	0	1
59114080422	12-May-18	3	7	0	42	6	1	3	3	1	2	2	2	2	2	1		1	1	6	7	0	1
59214080302	1-Sep-17	3	7	0	30	4	1	2	2	1	2	2	2	2	2	1		1	1	3	7	0	1
59314080231	18-Jan-18	3	7	1	23	2	0	1	1	1	2	2	2	2	2	1		1	1	2	8	0	1
59414080652	14-Feb-18	3	7	0	65	8	1	5	1	1	2	2	2	2	2	1		1	1	6	8	0	1
59514080242	13-Dec-17	3	7	0	24	2	0	1	1	1	2	2	2		2	1		1	1	5	8	0	1
59614080582	27-Nov-17	3	7	0	58	8	1	5	1	1	2	2	2	2	2	1		1	1	3	7	0	1
59714080581	7-Oct-17	3	7	1	58	8	1	5	1	1	2	2	2	2	2	1	1	2	1	3	6	0	1
59814080452	20-Oct-17	3	7	0	45	7	1	4	2	1	2	2	2	2	2	1		1	1	4	6	0	1
59914080372	1-Sep-17	3	7	0	37	5	1	3	3	1	2	2	2	2	2	1		1	1	3	7	0	1
60014080451	25-Dec-17	3	7	1	45	7	1	4	2	1	2	2	2	2	2	1		1	1	3	7	0	1
60114080432	2-Jan-18	3	7	0	43	6	1	3	3	1	2	2	2	2	2	1		1	1	3	8	0	1
60214080452	1-Nov-17	3	7	0	45	7	1	4	2	1	2	2	2	2	2	1		1	1	4	7	0	1
60314080302	6-Jan-18	3	7	0	30	4	1	2	2	1	2	2	2	2	2	1		1	1	3	7	0	1
60414080432	17-Oct-17	3	7	0	43	6	1	3	3	1	1	2	2	2	2	1		1	1	1	7	0	1
60514080501	29-Jan-18	3	7	1	50	8	1	5	1	1	2	2	2	2	2	1	1	1	1	2	7	0	1
60614080282	28-Apr-18	3	7	0	28	3	1	2	2	1	2	2	2	2	2	1		1	1	3	8	0	1
60714080282	24-Nov-17	3	7	0	28	3	1	2	2	1	2	2	2	2	2	1		1	1	3	8	0	1
60814080482	17-Jan-18	3	7	0	48	7	1	4	2	1	2	2	2	2	2	1		1	1	6	7	0	1
60914080181	3-Jan-18	3	7	1	18	1	0	1	1	1	2	2	2	2	2	1	1	1	1	5	8	0	1
61014080282	6-Jan-18	3	7	0	28	3	1	2	2	1	2	2	2	2	2	1		1	1	3	7	0	1
61114080161	5-Dec-17	3	7	1	16	1	0	1	1	1	2	2	2	2	2	1	1	1	1	5	8	0	1
61214080242	19-Dec-17	3	7	0	24	2	0	1	1	1	2	2	2	2	2	1		1	1	3	6	0	1
61314080572	13-Sep-17	3	7	0	57	8	1	5	1	1	2	2	2	2	2	1		1	1	4	6	0	1
61414080422	9-Nov-17	3	7	0	42	6	1	3	3	1	2	2	2	2	2	1		1	1	1	7	0	1
61514080201	13-Dec-17	3	7	1	20	2	0	1	1	1	2	2	2	2	2	1	2	1	1	5	6	0	1
61614080282	4-Dec-17	3	7	0	28	3	1	2	2	1	2	2	2	2	2	1		1	1	3	8	0	1
61714080302	14-Jan-18	3	7	0	30	4	1	2	2	1	2	2	2	2	2	1		1	1	4	7	0	1
61814080302	21-Jan-18	3	7	0	30	4	1	2	2	1	2	2	2	2	2	1		1	1	6	8	0	1
61914080682	22-May-18	3	7	0	68	8	1	5	1	1	2	2	1	1	2	1		1	1	4	7	0	1
62014080221	23-Jan-18	3	7	1	22	2	0	1	1	1	2	2	2	2	2	1	1	1	1	5	7	0	1
62114080432	19-Jan-18	3	7	0	43	6	1	3	3	1	2	2	2	2	2	1		1	1	3	8	0	1
62214080401	14-Feb-18	3	7	1	40	6	1	3	3	1	2	2	2	2	2	1		2	1	1	8	0	1
62314080222	19-Feb-18	3	7	0	22	2	0	1	1	1	2	2	2	2	2	1		1	1	5	8	0	1
62414080531	29-Jan-18	3	7	1	53	8	1	5	1	1	2	2	2	2	2	1		1	1	1	8	0	1
62514080362	27-Nov-17	3	7	0	36	5	1	3	3	1	2	2	2	2	2	1		1	1	3	7	0	1
62614080251	30-Nov-17	3	7	1	25	3	1	2	2	1	2	2	2	2	2	1		1	1	5	7	0	1
62714080311	27-Mar-18	3	7	1	31	4	1	2	2	1	2	2	2	2	2	1		1	1	1	7	0	1
62814080362	25-Jan-18	3	7	0	36	5	1	3	3	1	2	2	2	2	2	1		1	1	3	8	0	1
62914080262	2-Feb-18	3	7	0	26	3	1	2	2	1	2	2	2	2	2	1		1	1	5	7	0	1
63014080222	18-May-18	3	7	0	22	2	0	1	1	1	2	2	2	2	2	1		1	1	6	7	0	1
63114080182	11-May-18	3	7	0	18	1	0	1	1	1	2	2	2	2	2	1		2	2	5	8	0	1
63214080191	16-Dec-17	3	7	1	19	1	0	1	1	1	2	2	2	2	2	1	1	1	1	5	7	0	1
63314080221	20-Jan-18	3	7	1	22	2	0	1	1	1	2	2	2	2	2	1	1	1	1	5	7	0	1
63414080541	7-Dec-17	3	7	1	54	8	1	5	1	1	2	2	2	2	2	1	2	1	1	1	7	0	1
63514080292	25-Sep-17	3	7	0	29	3	1	2	2	1	2	2	2	2	1	1		1	1	6	7	0	1
63614080532	1-Dec-17	3	7	0	53	8	1	5	1	1	2	2	2	2	2	1		1	1	4	7	0	1
63714080581	23-Jan-18	3	7	1	58	8	1	5	1	1	2	2	2	2	2	1	2	1	1	3	8	0	1
63814080212	21-Jan-18	3	7	0	21	2	0	1	1	1	2	2	2	2	2	1		2	1	5	7	0	1
63914080401	6-Feb-18	3	7	1	40	6	1	3	3	1	2	2	2	2	2	1		1	1	3	7	0	1
64014080602	8-Dec-17	3	7	0	60	8	1	5	1	1	2	2	2	2	2	1		1	1	4	8	0	1
64114080252	25-May-18	3	7	0	25	3	1	2	2	1	2	2	2	2	2	1		1	1	5	7	0	1
64214080331	2-Jan-18	3	7	1	33	4	1	2	2	1	2	2	2	2	2	1	1	1	1	1	8	0	1
64314080652	21-Jan-18	3	7	0	65	8	1	5	1	1	2	2	2	2	2	1		1	1	4	7	0	1
64414080271	9-May-18	3	7	1	27	3	1	2	2	1	2	2	1	1	2	1		1	2	4	7	0	1
64514080541	18-Dec-17	3	7	1	54	8	1	5	1	1	2	2	2	2	2	1		2	1	2	7	0	1
64614080182	4-Dec-17	3	7	0	18	1	0	1	1	1	2	2	2	2	2	1		1	1	5	7	0	1
64714080252	27-May-18	3	7	0	25	3	1	2	2	1	2	2	2	2	2	1		1	1	1	7	0	1
64814080522	6-Dec-17	3	7	0	52	8	1	5	1	1	2	2	2	2	2	1		1	1	1	6	0	1
64914080381	28-Jan-18	3	7	1	38	5	1	3	3	1	2	2	2	2	2	1	2	1	1	2	7	0	1
65014080252	22-May-18	3	7	0	25	3	1	2	2	1	2	2	2	2	2	1		1	1	1	7	0	1
65114080402	25-Nov-17	3	7	0	40	6	1	3	3	1	1	2	2	2	2	1		1	1	3	6	0	1
65214080352	18-Oct-17	3	7	0	35	5	1	3	3	1	2	2	2	2	2	1		1	1	1	8	0	1
65314080252	3-Feb-18	3	7	0	25	3	1	2	2	1	2	2	2	2	2	1		1	1	6	7	0	1
65414080251	21-Jan-18	3	7	1	25	3	1	2	2	1	2	2	2	2	2	1		1	1		7	0	1
65514080212	8-Dec-17	3	7	0	21	2	0	1	1	1	2	2	2	2	2	1		1	1	1	7	0	1
65614080432	29-Sep-17	3	7	0	43	6	1	3	3	1	2	2	2	2	2	1		2	1	1	7	0	1
65714080192	15-May-18	3	7	0	19	1	0	1	1	1	2	2	2	2	2	1		1	1	5	7	0	1
65814080181	1-Apr-18	3	7	1	18	1	0	1	1	1	2	2	2	2	2	1	1	1	1	5	8	0	1
65914080172	13-Sep-17	3	7	0	17	1	0	1	1	1	2	2	2	2	2	1		1	1	5	7	0	1
66014080341	22-Dec-17	3	7	1	34	4	1	2	2	1	2	2	2	2	2	1	1	1	1		8	0	1
66114080581	24-Jan-18	3	7	1	58	8	1	5	1	1	2	2	2	2	2	1		2	1	1	7	0	1
66214080451	14-Dec-17	3	7	1	45	7	1	4	2	1	2	2	2	2	2	1	1	1	1	1	7	0	1
66314080512	1-Sep-17	3	7	0	51	8	1	5	1	1	2	2	2	2	2	1		1	1	3	7	0	1
66414080632	14-Dec-17	3	7	0	63	8	1	5	1	1	2	2	2	2	2	1		1	1	4	7	0	1
66514080551	19-Jan-18	3	7	1	55	8	1	5	1	1	2	2	2	2	2	1		2	1	4	7	0	1
66614080312	25-May-18	3	7	0	31	4	1	2	2	1	2	2	2	2	2	1		1	1	1	7	0	1
66714080302	28-Apr-18	3	7	0	30	4	1	2	2	1	2	2	2	2	2	1		1	1	3	7	0	1
66814080241	1-Nov-17	3	7	1	24	2	0	1	1	1	2	2	2	2	2	1		1	1	5	7	0	1
66914080291	24-Jan-18	3	7	1	29	3	1	2	2	1	2	2	2	2	2	1		1	1		7	0	1
67014080521	18-Jan-18	3	7	1	52	8	1	5	1	1	2	2	2	2	2	1	1	1	1	4	8	0	1
67114080371	21-Jan-18	3	7	1	37	5	1	3	3	1	2	2	2	2	2	1		2	1		7	0	1
67214080351	27-Feb-18	3	7	1	35	5	1	3	3	1	2	2	2	2	2	1	1	1	1	4	6	0	1
67314080302	27-Jan-18	3	7	0	30	4	1	2	2	1	2	2	2	2	2	1		1	1	3	7	0	1
67414080322	6-Jan-18	3	7	0	32	4	1	2	2	1	2	2	2	2	2	1		1	1	6	8	0	1
67514080801	29-Jan-18	3	7	1	80	8	1	5	1	1	2	2	2	2	2	1	2	1	1	6	6	0	1
67614080162	21-Jan-18	3	7	0	16	1	0	1	1	1	2	2	2	2	2	1		1	1	5	7	0	1
67714080172	13-Jan-18	3	7	0	17	1	0	1	1	1	2	2	2	2	2	1		1	1	5	7	0	1
67814080522	28-May-18	3	7	0	52	8	1	5	1	1	2	2	2	2	2	1		1	1	3	7	0	1
67914080652	21-Jan-18	3	7	0	65	8	1	5	1	1	2	2	2	2	2	1		1	1	6	8	0	1
68014080162	29-Apr-18	3	7	0	16	1	0	1	1	1	2	2	2	2	2	1		1	1	5	6	0	1
68114080201	14-Nov-17	3	7	1	20	2	0	1	1	1	2	2	2	2	2	1	2	1	1	5	8	0	1
68214080522	28-Dec-17	3	7	0	52	8	1	5	1	1	2	2	2	2	2	1		1	1	6	6	0	1
68314080452	29-Apr-18	3	7	0	45	7	1	4	2	1	2	2	2	2	2	1		1	1	1	7	0	1
68414080402	21-Dec-17	3	7	0	40	6	1	3	3	1	2	2	2	2	2	1		1	1	3	6	0	1
68514080422	20-Nov-17	3	7	0	42	6	1	3	3	1	2	2	1	1	2	1		1	1	3	7	0	1
68614080571	25-Jan-18	3	7	1	57	8	1	5	1	1	2	2	2	2	2	1	2	1	1	1	7	0	1
68714080311	28-Jan-18	3	7	1	31	4	1	2	2	1	2	2	2	2	2	1	1	1	1	1	7	0	1
68814080241	9-Oct-17	3	7	1	24	2	0	1	1	1	2	2	2	2	2	1	1	1	1	5	7	0	1
68914080391	19-Dec-17	3	7	1	39	5	1	3	3	1	2	2	2	2	2	1	1	1	1	3	7	0	1
69014080172	16-Jan-18	3	7	0	17	1	0	1	1	1	2	2	2	2	2	1		1	1	5	7	0	1
69114080331	25-Nov-17	3	7	1	33	4	1	2	2	1	2	2	2	2	2	1	1	1	1	3	6	0	1
69214080202	6-Oct-17	3	7	0	20	2	0	1	1	1	2	2	2	2	2	1		1	1	5	8	0	1
69314080332	27-Jan-18	3	7	0	33	4	1	2	2	1	2	2	2	2	2	1		1	1	3	6	0	1
69414080322	1-Nov-17	3	7	0	32	4	1	2	2	1	2	2	2	2	2	1		1	1	1	7	0	1
69514080301	3-Nov-17	3	7	1	30	4	1	2	2	1	2	2	2	2	2	1	1	1	1	3	8	0	1
69614080252	21-Jan-18	3	7	0	25	3	1	2	2	1	2	2	2	2	2	1		1	1	3	7	0	1
69714080381	22-Sep-17	3	7	1	38	5	1	3	3	1	2	2	2	2	2	1	1	2	1	3	7	0	1
69814080252	13-Sep-17	3	7	0	25	3	1	2	2	1	2	2	2	2	2	1		1	1	1	7	0	1
69914080392	30-Jan-18	3	7	0	39	5	1	3	3	1	2	2	2	2	2	1		1	1	4	7	0	1
70014080252	12-May-18	3	7	0	25	3	1	2	2	1	2	2	2	2	2	1		1	1	1	7	0	1
70114080582	14-Sep-17	3	7	0	58	8	1	5	1	1	2	2	2	2	2	1		1	1	4	7	0	1
70214080272	26-Feb-18	3	7	0	27	3	1	2	2	1	2	2	2	2	2	1		1	1	6	7	0	1
70314080242	14-Nov-17	3	7	0	24	2	0	1	1	1	2	2	2	2	2	1		2	1	5	6	0	1
70414080522	1-May-18	3	7	0	52	8	1	5	1	1	2	2	2	2	2	1		1	1	1	7	0	1
70514080352	15-Dec-17	3	7	0	35	5	1	3	3	1	2	2	2	2	2	1		1	1	3	7	0	1
70614080492	1-Dec-17	3	7	0	49	7	1	4	2	1	2	2	2	2	2	1		1	1	3	7	0	1
70714080592	24-Nov-17	3	7	0	59	8	1	5	1	1	2	2	2	2	2	1		1	1	6	7	0	1
70814080301	23-May-18	3	7	1	30	4	1	2	2	1	2	2	2	2	2	1	1	1	1	3	8	0	1
70914080232	1-Sep-17	3	7	0	23	2	0	1	1	1	2	2	2	2	2	1		1	1	5	7	0	1
71014080351	27-Apr-18	3	7	1	35	5	1	3	3	1	2	2	2	2	2	1	1	1	1	3	6	0	1
71114080632	26-Jan-18	3	7	0	63	8	1	5	1	1	2	2	2	2	2	1		1	1	1	8	0	1
71214080461	26-Dec-17	3	7	1	46	7	1	4	2	1	2	2	2	2	2	1	1	1	1	2	7	0	1
71314080382	29-Nov-17	3	7	0	38	5	1	3	3	1	2	2	2	2	2	1		1	1	4	6	0	1
71414080282	25-Jan-18	3	7	0	28	3	1	2	2	1	2	2	2	2	2	1		1	1	3	8	0	1
71514080221	17-Dec-17	3	7	1	22	2	0	1	1	1	2	2	2	2	2	1		1	1	5	6	0	1
71614080602	26-Jan-18	3	7	0	60	8	1	5	1	1	2	2	2	2	2	1		1	1	3	7	0	1
71714080562	27-Apr-18	3	7	0	56	8	1	5	1	1	2	2	2	2	2	1		1	1	6	6	0	1
71814080441	1-May-18	3	7	1	44	6	1	3	3	1	1	2	2	2	2	1		1	1	3	8	0	1
71914080331	25-May-18	3	7	1	33	4	1	2	2	1	2	2	2	2	2	1	1	1	1	1	7	0	1
72014080182	10-Oct-17	3	7	0	18	1	0	1	1	1	2	2	2	2	2	1		1	1	5	7	0	1
72114080352	14-Dec-17	3	7	0	35	5	1	3	3	1	2	1	1	1	2	1		1	1	3	8	0	1
72214080621	19-Jan-18	3	7	1	62	8	1	5	1	1	2	2	2	2	2	1	2	1	1	4	8	0	1
72314080321	1-Nov-17	3	7	1	32	4	1	2	2	1	2	2	2	2	2	1		1	1	1	8	0	1
72414080202	18-Jan-18	3	7	0	20	2	0	1	1	1	2	2	2	2	2	1		1	1	5	8	0	1
72514080182	24-May-18	3	7	0	18	1	0	1	1	1	2	2	2	2	2	1		1	1	5	7	0	1
72614080501	3-Oct-17	3	7	1	50	8	1	5	1	1	2	2	2	2		1		1	1	4	7	0	1
72714080282	10-May-18	3	7	0	28	3	1	2	2	1	2	2	2	2	2	1		1	1	3	7	0	1
72814080152	13-Sep-17	3	7	0	15	1	0	1	1	1	2	2	2	2	2	1		1	1	6	7	0	1
72914080331	19-May-18	3	7	1	33	4	1	2	2	1	2	2	2	2	2	1	1	1	1	3	7	0	1
73014080612	14-Dec-17	3	7	0	61	8	1	5	1	1	2	2	2	2	2	1		1	1	3	6	0	1
73114080222	1-Sep-17	3	7	0	22	2	0	1	1	1	2	2	2	2	2	1		1	1	3	7	0	1
73214080222	18-Jan-18	3	7	0	22	2	0	1	1	1	2	2	2	2	2	1		1	1	5	7	0	1
73314080211	9-Oct-17	3	7	1	21	2	0	1	1	1	2	2	2	2	2	1	1	1	1	5	8	0	1
73414080531	20-Nov-17	3	7	1	53	8	1	5	1	1	2	2	2	2	2	1	2	1	1	2	7	0	1
73514080171	9-Nov-17	3	7	1	17	1	0	1	1	1	2	2	2	2	2	1	1	1	1	5	8	0	1
73614080562	30-Nov-17	3	7	0	56	8	1	5	1	1	2	2	1	1	2	1		2	1	4	8	0	1
73714080202	21-Nov-17	3	7	0	20	2	0	1	1	1	2	2	2	2	2	1		1	1	5	6	0	1
73814080271	19-Jan-18	3	7	1	27	3	1	2	2	1	2	2	2	2	2	1	1	1	1	3	8	0	1
73914080282	5-Dec-17	3	7	0	28	3	1	2	2	1	2	2	1	1	2	1		1	1	3	7	0	1
74014080501	17-Oct-17	3	7	1	50	8	1	5	1	1	2	2	2	2	2	1	1	1	1	1	7	0	1
74114080302	27-Nov-17	3	7	0	30	4	1	2	2	1	2	2	1	2	2	1		2	1	5	7	0	1
74214080192	9-Nov-17	3	7	0	19	1	0	1	1	1	2	2	2	2	2	1		1	1	5	8	0	1
74314080541	27-Nov-17	3	7	1	54	8	1	5	1	1	2	2	2	2	2	1	2	1	1	4	7	0	1
74414080462	26-Feb-18	3	7	0	46	7	1	4	2	1	2	2	2	2	2	1		1	1	3	6	0	1
74514080291	26-Dec-17	3	7	1	29	3	1	2	2	1	2	2	1	1	2	1		2	1	3	8	0	1
74614080522	20-Jan-18	3	7	0	52	8	1	5	1	1	2	2	2	2	2	1		1	1	4	8	0	1
74714080332	19-Jan-18	3	7	0	33	4	1	2	2	1	2	2	2	2	2	1		1	1	3	7	0	1
74814080691	1-Dec-17	3	7	1	69	8	1	5	1	1	2	2	2	2	2	1		1	1	4	7	0	1
74914080151	10-Oct-17	3	7	1	15	1	0	1	1	1	2	2	2	2	2	1	1	1	1	5	7	0	1
75014080462	17-Jan-18	3	7	0	46	7	1	4	2	1	2	2	2	2	2	1		1	1	6	7	0	1
75114080302	23-Sep-17	3	7	0	30	4	1	2	2	1	2	2	2		2	1		1	1	3	7	0	1
75214080182	15-May-18	3	7	0	18	1	0	1	1	1	2	2	2	2	2	1		1	1	5	7	0	1
75314080182	24-Nov-17	3	7	0	18	1	0	1	1	1	2	2	2	2	2	1		1	1	6	6	0	1
75414080231	9-May-18	3	7	1	23	2	0	1	1	1	2	2	2	2	2	1	1	1	1	3	6	0	1
75514080351	27-Feb-18	3	7	1	35	5	1	3	3	1	2	2	2	2	2	1		1	1	3	7	0	1
75614080471	1-Oct-17	3	7	1	47	7	1	4	2	1	2	2	2	2	2	1		1	1	3	7	0	1
75714080271	29-Dec-17	3	7	1	27	3	1	2	2	1	2	2	2	2	2	1	1	1	1	5	7	0	1
75814080282	26-Feb-18	3	7	0	28	3	1	2	2	1	2	2	2	2	2	1		1	1	3	8	0	1
75914080201	1-Dec-17	3	7	1	20	2	0	1	1	1	2	2	2	2	2	1	2	1	1	5	8	0	1
76014080242	28-Apr-18	3	7	0	24	2	0	1	1	1	2	2	2	2	2	1		1	1	6	7	0	1
76114080602	6-Jan-18	3	7	0	60	8	1	5	1	1	2	2	2	2	2	1		1	1	4	7	0	1
76214080262	3-Feb-18	3	7	0	26	3	1	2	2	1	2	2	2	2	2	1		1	1	5	7	0	1
76314080232	10-Dec-17	3	7	0	23	2	0	1	1	1	2	2	2	2	2	1		1	1	5	7	0	1
76414080492	15-Sep-17	3	7	0	49	7	1	4	2	1	2	2	2		2	1		1	1	4	7	0	1
76514080342	23-Nov-17	3	7	0	34	4	1	2	2	1	2	2			2	1		1	1	3	7	0	1
76614080611	7-Dec-17	3	7	1	61	8	1	5	1	1	2	2	2	2	2	1		1	1	4	7	0	1
76714080452	22-Sep-17	3	7	0	45	7	1	4	2	1	2	2	2	2	2	1		1	1	1	8	0	1
76814080181	25-Sep-17	3	7	1	18	1	0	1	1	1	2	2	2		2	1	1	1	1	5	7	0	1
76914080171	25-May-18	3	7	1	17	1	0	1	1	1	2	2	2	2	2	1	1	1	1	5	7	0	1
77014080351	14-Oct-17	3	7	1	35	5	1	3	3	1	2	2	1	2	2	1	1	2	1	2	7	0	1
77114080251	23-Jan-18	3	7	1	25	3	1	2	2	1	2	2	2	2	2	1	1	2	1	5	7	0	1
77214080261	6-Dec-17	3	7	1	26	3	1	2	2	1	2	2	2	2	2	1	1	1	1	1	6	0	1
77314080302	1-Sep-17	3	7	0	30	4	1	2	2	1	2	2	2	2	2	1		1	1	3	8	0	1
77414080302	14-Dec-17	3	7	0	30	4	1	2	2	1	2	2	1	1	2	1		1	1	4	7	0	1
77514080331	21-Sep-17	3	7	1	33	4	1	2	2	1	2	2	2	2	2	1	1	1	1	2	7	0	1
77614080622	15-Jan-18	3	7	0	62	8	1	5	1	1	2	2	2	2	2	1		1	1	4	6	0	1
77714080201	24-Dec-17	3	7	1	20	2	0	1	1	1	2	2	2	2	2	1	1	1	1	5	6	0	1
77814080262	21-Jan-18	3	7	0	26	3	1	2	2	1	2	2	2	2	2	1		1	1	3	7	0	1
77914080552	26-Jan-18	3	7	0	55	8	1	5	1	1	2	2	2	2	2	1		1	1	6	7	0	1
78014080252	24-Jan-18	3	7	0	25	3	1	2	2	1	2	2	2	2	2	1		1	1	3	6	0	1
78114080482	25-Jan-18	3	7	0	48	7	1	4	2	1	2	2	2	2	2	1		1	1	3	8	0	1
78214080681	6-Jan-18	3	7	1	68	8	1	5	1	1	2	2	2	2	2	1	2	1	1	4	6	0	1
78314080301	13-Sep-17	3	7	1	30	4	1	2	2	1	2	2	2	2	2	1	1	1	1	3	7	0	1
78414080211	20-Nov-17	3	7	1	21	2	0	1	1	1	2	2	2	2	2	1	2	1	1	5	8	0	1
78514080292	19-May-18	3	7	0	29	3	1	2	2	1	2	2	2	2	2	1		1	1	3	7	0	1
78614080512	23-Jan-18	3	7	0	51	8	1	5	1	1	2	2	2	2	2	1		1	1	4	8	0	1
78714080172	15-Dec-17	3	7	0	17	1	0	1	1	1	2	2	2	2	2	1		1	1	5	8	0	1
78814080202	14-Sep-17	3	7	0	20	2	0	1	1	1	2	2	2	2	2	1		1	1	5	7	0	1
78914080752	17-Jan-18	3	7	0	75	8	1	5	1	1	2	2	2	2	2	1		1	1	4	8	0	1
79014080282	10-May-18	3	7	0	28	3	1	2	2	1	2	2	2	2	2	1		1	1	6	8	0	1
79114080351	28-Jan-18	3	7	1	35	5	1	3	3	1	2	2	2	2	2	1		1	1	1	7	0	1
79214080632	20-Dec-17	3	7	0	63	8	1	5	1	1	2	2	2	2	2	1		1	1	3	7	0	1
79314080202	16-Feb-18	3	7	0	20	2	0	1	1	1	2	2	2	2	2	1		1	1	5	7	0	1
79414080402	5-Dec-17	3	7	0	40	6	1	3	3	1	2	2	2	2	2	1		1	1	6	8	0	1
79514080361	25-Sep-17	3	7	1	36	5	1	3	3	1	2	2	2	2	2	1	1	1	1	4	8	0	1
79614080371	7-Oct-17	3	7	1	37	5	1	3	3	1	2	2	2	2	2	1	1	1	1	2	6	0	1
79714080572	16-May-18	3	7	0	57	8	1	5	1	1	2	2	2	2	2	1		1	1	3	8	0	1
79814080232	12-Dec-17	3	7	0	23	2	0	1	1	1	2	2	2	2	2	1		1	1	6	6	0	1
79914080151	9-Nov-17	3	7	1	15	1	0	1	1	1	2	2	2	2	2	1	1	1	1	5	6	0	1
80014080151	1-Oct-17	3	7	1	15	1	0	1	1	1	2	2	2	2	2	1		1	1	5	7	0	1
80114080502	18-Dec-17	3	7	0	50	8	1	5	1	1	2	2	2	2	2	1		1	1	6	7	0	1
80214080402	21-Sep-17	3	7	0	40	6	1	3	3	1	2	2	2	2	2	1		1	1	1	8	0	1
80314080212	24-May-18	3	7	0	21	2	0	1	1	1	2	2	2	2	2	1		1	1	5	8	0	1
80414080451	9-Oct-17	3	7	1	45	7	1	4	2	1	2	2	2	2	2	1	1	1	1	1	8	0	1
80514080211	26-Jan-18	3	7	1	21	2	0	1	1	1	2	2	2	2	2	1		1	1	5	7	0	1
80614080272	4-Dec-17	3	7	0	27	3	1	2	2	1	2	2	2	2	2	1		1	1	3	6	0	1
80714080582	11-May-18	3	7	0	58	8	1	5	1	1	2	2	2	2	2	1		1	1	3	7	0	1
80814080731	6-Nov-17	3	7	1	73	8	1	5	1	1	2	2	2	2	2	1	2	1	1	4	7	0	1
80914080492	30-Apr-18	3	7	0	49	7	1	4	2	1	2	2	2	2	2	1		1	1	1	7	0	1
81014080202	31-Dec-17	3	7	0	20	2	0	1	1	1	2	2	2	2	2	1		1	1	5	8	0	1
81114080252	25-May-18	3	7	0	25	3	1	2	2	1	2	2	2	2	2	1		1	1	3	8	0	1
81214080282	9-Dec-17	3	7	0	28	3	1	2	2	1	2	2	2	2	2	1		1	1	1	7	0	1
81314080502	16-May-18	3	7	0	50	8	1	5	1	1	2	2	2	2	2	1		1	1	1	6	0	1
81414080161	2-Jan-18	3	7	1	16	1	0	1	1	1	2	2	2	2	2	1	1	1	1	5	7	0	1
81514080501	18-Jan-18	3	7	1	50	8	1	5	1	1	2	2	2	2	2	1	2	1	1	4	6	0	1
81614080471	2-Jan-18	3	7	1	47	7	1	4	2	1	2	2	2	2	2	1	2	1	1	3	7	0	1
81714080702	28-Feb-18	3	7	0	70	8	1	5	1	1	2	2	2	2	2	1		1	1	6	7	0	1
81814080601	30-Jan-18	3	7	1	60	8	1	5	1	1	2	2	2	2	2	1	1	1	1	4	7	0	1
81914080222	27-Jan-18	3	7	0	22	2	0	1	1	1	2	2	2	2	2	1		1	1	3	6	0	1
82014080222	16-Dec-17	3	7	0	22	2	0	1	1	1	2	2	2	2	2	1		1	1	5	6	0	1
82114080371	7-May-18	3	7	1	37	5	1	3	3	1	2	2	2	2	2	1	1	1	1	1	7	0	1
82214080242	10-Oct-17	3	7	0	24	2	0	1	1	1	2	2	2	2	2	1		1	1	3	7	0	1
82314080352	17-Jan-18	3	7	0	35	5	1	3	3	1	2	2	2	2	2	1		1	1	3	7	0	1
82414080532	18-Dec-17	3	7	0	53	8	1	5	1	1	2	2	2	2	2	1		1	1	3	8	0	1
82514080392	28-May-18	3	7	0	39	5	1	3	3	1	2	2	2	2	2	1		1	1	1	7	0	1
82614080621	1-Oct-17	3	7	1	62	8	1	5	1	1	2	2	2	2	2	1		1	1	4	8	0	1
82714080481	30-Apr-18	3	7	1	48	7	1	4	2	1	2	2	2	2	2	1	2	2		1	6	1	1
82814080351	18-Dec-17	3	7	1	35	5	1	3	3	1	2	2	2	2	2	1	1	1	1	3	7	0	1
82914080272	1-Sep-17	3	7	0	27	3	1	2	2	1	2	2	2	2	2	1		1	1	3	7	0	1
83014080272	27-Feb-18	3	7	0	27	3	1	2	2	1	2	2	2	2	2	1		1	1	3	8	0	1
83114080302	13-Dec-17	3	7	0	30	4	1	2	2	1	2	2	2	2	2	1		1	1	1	6	0	1
83214080351	25-Jan-18	3	7	1	35	5	1	3	3	1	2	2	2	2	2	1	1	1	1	3	8	0	1
83314080321	25-Nov-17	3	7	1	32	4	1	2	2	1	2	2	2	2	2	1	1	1	1	3	7	0	1
83414080452	3-Dec-17	3	7	0	45	7	1	4	2	1	2	2	2	2	2	1		1	1	3	8	0	1
83514080422	9-Oct-17	3	7	0	42	6	1	3	3	1	2	2	2	2	2	1		1	1	1	7	0	1
83614080352	20-Dec-17	3	7	0	35	5	1	3	3	1	2	2	2	2	2	1		1	1	4	6	0	1
83714080211	20-Sep-17	3	7	1	21	2	0	1	1	1	2	2	2	2	2	1	1	1	1	6	7	0	1
83814080631	27-Feb-18	3	7	1	63	8	1	5	1	1	2	2	2	2	2	1		1	1	4	7	0	1
83914080212	21-Jan-18	3	7	0	21	2	0	1	1	1	2	2	2	2	2	1		1	1	5	7	0	1
84014080182	26-Jan-18	3	7	0	18	1	0	1	1	1	2	2	2	2	2	1		1	1	1	8	0	1
84114080732	29-May-18	3	7	0	73	8	1	5	1	1	2	2	2	2	2	1		1	1	4	7	0	1
84214080231	21-Nov-17	3	7	1	23	2	0	1	1	1	2	2	2	2	2	1	1	1	1	5	7	0	1
84314080482	22-Sep-17	3	7	0	48	7	1	4	2	1	2	2	2	2		1		1	1	1	8	0	1
84414080512	22-Nov-17	3	7	0	51	8	1	5	1	1	2	2	2		2	1		1	1	1	7	0	1
84514080592	13-Dec-17	3	7	0	59	8	1	5	1	1	2	2	2	2	2	1		1	1	4	8	0	1
84614080381	28-Nov-17	3	7	1	38	5	1	3	3	1	2	2	1	1	2	1	2	2	1	1	7	0	1
84714080261	4-May-18	3	7	1	26	3	1	2	2	1	2	2	2	2	2	1	1	1	1	3	7	0	1
84814080322	8-Jan-18	3	7	0	32	4	1	2	2	1	2	2	2	2	2	1		1	1	3	6	0	1
84914080452	19-Dec-17	3	7	0	45	7	1	4	2	1	2	2	2	2	2	1		1	1	3	7	0	1
85014080642	24-Nov-17	3	7	0	64	8	1	5	1	1	2		2	2	2	1		1	1	3	6	0	1
85114080511	14-May-18	3	7	1	51	8	1	5	1	1	2	2	2	2	2	1	1	1	1	1	7	0	1
85214080152	15-Nov-17	3	7	0	15	1	0	1	1	1	2	2	2	2	2	1		1	1	5	8	0	1
85314080222	6-Nov-17	3	7	0	22	2	0	1	1	1	2	2	1	1	2	1		2	1	3	7	0	1
85414080271	2-Jan-18	3	7	1	27	3	1	2	2	1	2	2	2	2	2	1		1	1	2	6	0	1
85514080612	27-Feb-18	3	7	0	61	8	1	5	1	1	2	2	2	2	2	1		1	1	4	7	0	1
85614080512	27-Feb-18	3	7	0	51	8	1	5	1	1	2	2	2	2	2	1		1	1	3	8	0	1
85714080782	29-Nov-17	3	7	0	78	8	1	5	1	1	2	2	2	2	2	1		1	1	6	7	0	1
85814080211	28-Jan-18	3	7	1	21	2	0	1	1	1	2	2	2	2	2	1		1	1	5	7	0	1
85914080492	21-Sep-17	3	7	0	49	7	1	4	2	1	2	2	2	2	2	1		1	1	4	3	0	1
86014080531	17-Oct-17	3	7	1	53	8	1	5	1	1	2	2	2	2	2	1	2	1	1	4	7	0	1
86114080662	2-Feb-18	3	7	0	66	8	1	5	1	1	2	2	2	2	2	1		1	1	6	7	0	1
86214080162	1-Nov-17	3	7	0	16	1	0	1	1	1	2	2	2	2	2	1		1	1	5	7	0	1
86314080621	20-Dec-17	3	7	1	62	8	1	5	1	1	2	2	2	2	2	1		1	1	4	6	0	1
86414080702	26-Jan-18	3	7	0	70	8	1	5	1	1	2	2	2	2	2	1		1	1	4	7	0	1
86514080402	5-Dec-17	3	7	0	40	6	1	3	3	1	2	2	2	2	2	1		1	1	4	7	0	1
86614080182	18-Jan-18	3	7	0	18	1	0	1	1	1	2	2	2	2	2	1		1	1	5	8	0	1
86714080342	24-Sep-17	3	7	0	34	4	1	2	2	1	2	2	2	2	2	1		1	1	3	7	0	1
86814080392	6-Oct-17	3	7	0	39	5	1	3	3	1	2	2	2	2	2	1		1	1	3	7	0	1
86914080662	30-Apr-18	3	7	0	66	8	1	5	1	1	2	2	2	2	2	1		1	1	4	7	0	1
87014080262	1-Sep-17	3	7	0	26	3	1	2	2	1	2	2	2	2	2	1		1	1	3	8	0	1
87114080402	25-Sep-17	3	7	0	40	6	1	3	3	1	2	2	2	2	2	1		1	1	1	7	0	1
87214080332	17-Feb-18	3	7	0	33	4	1	2	2	1	2	2	2	2	2	1		1	1	3	7	0	1
87314080192	30-Dec-17	3	7	0	19	1	0	1	1	1	2	2	2	2	2	1		1	1	5	7	0	1
87414080172	21-Jan-18	3	7	0	17	1	0	1	1	1	2	2	2	2	2	1		1	1	5	7	0	1
87514080392	24-Sep-17	3	7	0	39	5	1	3	3	1	2	2	2	2	2	1		1	1	1	7	0	1
87614080232	26-Nov-17	3	7	0	23	2	0	1	1	1	2	2	2	2	2	1		1	1	6	7	0	1
87714080212	21-Jan-18	3	7	0	21	2	0	1	1	1	2	2	2	2	2	1		1	1	5	8	0	1
87814080322	2-Jan-18	3	7	0	32	4	1	2	2	1	2	2	2	2	2	1		1	1	1	8	0	1
87914080301	25-Jan-18	3	7	1	30	4	1	2	2	1	2	2	2	2	2	1		1	1	1	7	0	1
88014080231	9-May-18	3	7	1	23	2	0	1	1	1	2	2	2	2	2	1		1	1	3	7	0	1
88114080551	21-Jan-18	3	7	1	55	8	1	5	1	1	2	2	2	2	2	1	2	1	1	1	7	0	1
88214080332	19-Jan-18	3	7	0	33	4	1	2	2	1	2	2	2	2	2	1		1	1	3	7	0	1
88314080341	20-Jan-18	3	7	1	34	4	1	2	2	1	2	2	2	2	2	1	1	1	1	2	8	0	1
88414080171	13-Dec-17	3	7	1	17	1	0	1	1	1	2	2	2	2	2	1		1	1	5	7	0	1
88514080242	9-Dec-17	3	7	0	24	2	0	1	1	1	2	2	2	2	2	1		1	1	1	8	0	1
88614080522	17-Dec-17	3	7	0	52	8	1	5	1	1	2	2	2	2	2	1		1	1	6	7	0	1
88714080311	14-Oct-17	3	7	1	31	4	1	2	2	1	2	2	2	2	2	1	1	1	1	1	7	0	1
88814080442	9-Dec-17	3	7	0	44	6	1	3	3	1	2	1	1	1	2	1		1	1	1	6	0	1
88914080652	7-May-18	3	7	0	65	8	1	5	1	1	2	2	2	2	2	1		1	1	3	7	0	1
89014080311	6-Dec-17	3	7	1	31	4	1	2	2	1	2	2	2	2	2	1	1	1	1	1	8	0	1
89114080321	6-Dec-17	3	7	1	32	4	1	2	2	1	2	2	2	2	2	1	1	1	1	3	8	0	1
89214080162	21-Sep-17	3	7	0	16	1	0	1	1	1	2	2		2	2	1		1	1		7	0	1
89314080192	11-Oct-17	3	7	0	19	1	0	1	1	1	2	2	2	2	2	1		1	1	5	7	0	1
89414080401	2-Jan-18	3	7	1	40	6	1	3	3	1	2	2	2	2	2	1		1	1		7	0	1
89514080202	16-Jan-18	3	7	0	20	2	0	1	1	1	2	2	2	2	2	1		1	1	3	7	0	1
89614080282	18-Dec-17	3	7	0	28	3	1	2	2	1	2	2	2	2	2	1		1	1	1	8	0	1
89714080402	9-May-18	3	7	0	40	6	1	3	3	1	2	2	2	2	2	1		1	1	1	7	0	1
89814080502	15-Nov-17	3	7	0	50	8	1	5	1	1	2	2	2	2	2	1		1	1	3	7	0	1
89914080282	9-Dec-17	3	7	0	28	3	1	2	2	1	2	2	2	2	2	1		1	1	3	7	0	1
90014080342	1-Dec-17	3	7	0	34	4	1	2	2	1	2	2	2	2	2	1		1	1	3	7	0	1
90114080151	20-Sep-17	3	7	1	15	1	0	1	1	1	2	2	2	2	2	1	1	1	1	6	7	0	1
90214080422	8-Dec-17	3	7	0	42	6	1	3	3	1	2	2	2	2	2	1		1	1	3	7	0	1
90314080311	18-Jan-18	3	7	1	31	4	1	2	2	1	2	2	2	2	2	1		1	1	1	7	0	1
90414080172	26-Dec-17	3	7	0	17	1	0	1	1	1	2	2	2	2	2	1		1	1	5	7	0	1
90514080402	5-Dec-17	3	7	0	40	6	1	3	3	1	2	2	1	1	2	1		1	1	3	7	0	1
90614080602	24-Jan-18	3	7	0	60	8	1	5	1	1	2	2	2	2	2	1		2	1	4	7	0	1
90714080241	30-Dec-17	3	7	1	24	2	0	1	1	1	2	2	2	2	2	1	2	1	1	2	8	0	1
90814080261	25-Sep-17	3	7	1	26	3	1	2	2	1	2	2	2	2	2	1	1	1	1	2	7	0	1
90914080651	26-Jan-18	3	7	1	65	8	1	5	1	1	2	2	2	2	2	1	2	1	1	4	7	0	1
91014080502	16-Jan-18	3	7	0	50	8	1	5	1	1	2	2	2	2	2	1		1	1	6	8	0	1
91114080652	21-Jan-18	3	7	0	65	8	1	5	1	1	2	2	2	2	2	1		1	1	4	8	0	1
91214080312	30-May-18	3	7	0	31	4	1	2	2	1	2	2	2	2	2	1		1	1	1	7	0	1
91314080341	1-Nov-17	3	7	1	34	4	1	2	2	1	2	2	2	2	2	1		1	1	3	6	0	1
91414080712	29-Nov-17	3	7	0	71	8	1	5	1	1	2	2	2	2	2	1		1	1	3	6	0	1
91514080672	27-Feb-18	3	7	0	67	8	1	5	1	1	2	2	2	2	2	1		1	1	4	8	0	1
91614080301	25-Jan-18	3	7	1	30	4	1	2	2	1	2	2	2	2	2	1		1	1		7	0	1
91714080321	26-May-18	3	7	1	32	4	1	2	2	1	2	2	2	2	2	1	1	1	1	3	7	0	1
91814080332	9-Oct-17	3	7	0	33	4	1	2	2	1	2	2	2	2	2	1		1	1	6	7	0	1
91914080172	1-Dec-17	3	7	0	17	1	0	1	1	1	2	2	2	2	2	1		1	1	5	7	0	1
92014080162	22-Sep-17	3	7	0	16	1	0	1	1	1	2	2	2	2	2	1		1	1	5	8	0	1
92114080401	12-Dec-17	3	7	1	40	6	1	3	3	1	2	2	2	2	2	1	2	1	1	3	7	0	1
92214080512	24-May-18	3	7	0	51	8	1	5	1	1	2	2	2	2	2	1		1	1	3	7	0	1
92314080261	26-Dec-17	3	7	1	26	3	1	2	2	1	2	2	2	2	2	1	1	1	1	2	6	0	1
92414080392	18-Dec-17	3	7	0	39	5	1	3	3	1	2	2	2	2	2	1		1	1	3	7	0	1
92514080321	30-Jan-18	3	7	1	32	4	1	2	2	1	2	2	2	2	2	1		1	1		7	0	1
92614080352	22-May-18	3	7	0	35	5	1	3	3	1	2	2	2	2	2	1		1	1	3	7	0	1
92714080331	9-May-18	3	7	1	33	4	1	2	2	1	2	2	2	2	2	1	1	1	1	3	7	0	1
92814080241	2-Feb-18	3	7	1	24	2	0	1	1	1	2	2	2	2	2	1	1	2	1	1	8	0	1
92914080682	23-May-18	3	7	0	68	8	1	5	1	1	2	2	2	2	2	1		1	1	4	7	0	1
93014080302	21-Nov-17	3	7	0	30	4	1	2	2	1	2	2	2	2	2	1		1	1	1	8	0	1
93114080252	18-Jan-18	3	7	0	25	3	1	2	2	1	2	2	2	2	2	1		1	1	5	8	0	1
93214080371	30-Nov-17	3	7	1	37	5	1	3	3	1	2	1	1	1	2	1	1	1	1	3	8	0	1
93314080302	8-May-18	3	7	0	30	4	1	2	2	1	2	2	2	2	2	1		1	1	3	7	0	1
93414080291	27-Mar-18	3	7	1	29	3	1	2	2	1	2	2	2	2	2	1	1	1	1	3	8	0	1
93514080262	14-Oct-17	3	7	0	26	3	1	2	2	1	2	2	2	2	2	1		1	1	3	7	0	1
93614080152	26-Feb-18	3	7	0	15	1	0	1	1	1	2	2	2	2	2	1		1	1	5	7	0	1
93714080492	14-Oct-17	3	7	0	49	7	1	4	2	1	1	2	2	2	2	1		1	1	1	7	0	1
93814080651	19-May-18	3	7	1	65	8	1	5	1	1	2	2	2	2	2	1	2	1	1	4	8	0	1
93914080232	12-Sep-17	3	7	0	23	2	0	1	1	1	2	2	2	2	2	1		2	1	5	7	0	1
94014080581	24-Jan-18	3	7	1	58	8	1	5	1	1	2	2	2	2	2	1	1	1	1	4	8	0	1
94114080402	23-Jan-18	3	7	0	40	6	1	3	3	1	2	2	2	2	2	1		1	1	1	8	0	1
94214080301	18-Feb-18	3	7	1	30	4	1	2	2	1	2	2	2	2	2	1	1	1	1	1	6	0	1
94314080211	15-Nov-17	3	7	1	21	2	0	1	1	1	2	2	2	2	2	1	2	1	1	2	7	0	1
94414080191	26-Sep-17	3	7	1	19	1	0	1	1	1	2	2	1	2	2	1	1	2	1	5	8	0	1
94514080552	10-Dec-17	3	7	0	55	8	1	5	1	1	2	2	2	2	2	1		1	1	3	7	0	1
94614080552	21-Sep-17	3	7	0	55	8	1	5	1	1	2	2	2	2	2	1		1	1	4	7	0	1
94714080272	1-Sep-17	3	7	0	27	3	1	2	2	1	2	2	2	2	2	1		1	1	3	7	0	1
94814080341	12-Oct-17	3	7	1	34	4	1	2	2	1	2	2	2	2	2	1	1	1	1	1	8	0	1
94914080621	20-Dec-17	3	7	1	62	8	1	5	1	1	2	2	2	2	2	1		1	1	4	7	0	1
95014080281	15-May-18	3	7	1	28	3	1	2	2	1	2	2	2	2	2	1	1	1	1	3	8	0	1
95114080422	12-Dec-17	3	7	0	42	6	1	3	3	1	2	2	2	2	2	1		1	1	6	7	0	1
95214080302	15-May-18	3	7	0	30	4	1	2	2	1	2	2	2	2	2	1		1	1	3	7	0	1
95314080282	28-Jan-18	3	7	0	28	3	1	2	2	1	2	2	2	2	2	1		1	1	3	7	0	1
95414080202	30-Nov-17	3	7	0	20	2	0	1	1	1	2	2	2	2	2	1		1	1	5	7	0	1
95514080382	30-Nov-17	3	7	0	38	5	1	3	3	1	2	2	2	2	2	1		1	1	3	7	0	1
95614080181	26-Dec-17	3	7	1	18	1	0	1	1	1	2	2	2	2	2	1		1	1	5	7	0	1
95714080261	1-Nov-17	3	7	1	26	3	1	2	2	1	2	2	2	2	2	1	1	1	1	5	7	0	1
95814080222	16-Dec-17	3	7	0	22	2	0	1	1	1	2	2	2	2	2	1		1	1	5	7	0	1
95914080212	29-Jan-18	3	7	0	21	2	0	1	1	1	2	2	2	2	2	1		1	1	5	8	0	1
96014080322	3-Nov-17	3	7	0	32	4	1	2	2	1	2	2	2	2	2	1		1	1	3	6	0	1
96114080261	23-Jan-18	3	7	1	26	3	1	2	2	1	2	2	2	2	2	1		1	1	2	7	0	1
96214080351	7-Dec-17	3	7	1	35	5	1	3	3	1	2	2	2	2	2	1	1	2	1	2	7	0	1
96314080371	1-Dec-17	3	7	1	37	5	1	3	3	1	2	2	2	2	2	1	1	1	1	4	8	0	1
96414080252	23-Jan-18	3	7	0	25	3	1	2	2	1	2	2	2	2	2	1		1	1	1	7	0	1
96514080172	15-May-18	3	7	0	17	1	0	1	1	1	2	2	2	2	2	1		1	1	5	8	0	1
96614080222	1-Dec-17	3	7	0	22	2	0	1	1	1	2	2	2	2	2	1		1	1	5	8	0	1
96714080182	30-May-18	3	7	0	18	1	0	1	1	1	2	2	2	2	2	1		1	1	5	7	0	1
96814080201	25-Jan-18	3	7	1	20	2	0	1	1	1	2	2	2	2	2	1		1	1	3	8	0	1
96914080322	26-Dec-17	3	7	0	32	4	1	2	2	1	2	2	2	2	2	1		1	1	3	7	0	1
97014080291	6-May-18	3	7	1	29	3	1	2	2	1	2	2	2	2	2	1	1	2	2	3	6	0	1
97114080402	19-May-18	3	7	0	40	6	1	3	3	1	2	2	1	1	2	1		1	1	3	7	0	1
97214080382	27-Nov-17	3	7	0	38	5	1	3	3	1	2	2	2	2	2	1		1	1	3	8	0	1
97314080312	13-Sep-17	3	7	0	31	4	1	2	2	1	2	2	2	2	2	1		1	1	4	7	0	1
97414080402	20-May-18	3	7	0	40	6	1	3	3	1	2	2	2	2	2	1		1	1	3	7	0	1
97514080341	1-May-18	3	7	1	34	4	1	2	2	1	2	2	2	2	2	1	1	1	1	1	7	0	1
97614080222	6-Feb-18	3	7	0	22	2	0	1	1	1	2	1	1	1	2	1		2	1	5	7	0	1
97714080151	29-May-18	3	7	1	15	1	0	1	1	1	2	2	2	2	2	1	1	1	1	5	7	0	1
97814080421	3-Feb-18	3	7	1	42	6	1	3	3	1	2	2	2	2	2	1		1	1	1	7	0	1
97914080371	18-Dec-17	3	7	1	37	5	1	3	3	1	2	2	2	2	2	1	1	1	1	1	7	0	1
98014080241	1-Jan-18	3	7	1	24	2	0	1	1	1	2	2	2	2	2	1		1	1	5	7	0	1
98114080212	3-Nov-17	3	7	0	21	2	0	1	1	1	2	2	2	2	2	1		1	1	4	6	0	1
98214080362	14-Oct-17	3	7	0	36	5	1	3	3	1	2	2	1	1	2	1		1	1	3	7	0	1
98314080311	21-Nov-17	3	7	1	31	4	1	2	2	1	2	2	2		2	1	1	1	1	1	7	0	1
98414080202	30-Nov-17	3	7	0	20	2	0	1	1	1	2	2	2	2	2	1		1	1	5	7	0	1
98514080181	18-Jan-18	3	7	1	18	1	0	1	1	1	2	2	2	2	2	1		1	1	5	7	0	1
98614080621	24-Jan-18	3	7	1	62	8	1	5	1	1	2	2	2	2	2	1		1	1	4	7	0	1
98714080201	11-Dec-17	3	7	1	20	2	0	1	1	1	2	2	2	2	2	1	1	1	1	5	7	0	1
98814080591	27-Nov-17	3	7	1	59	8	1	5	1	1	2	2	2	2	2	1		1	1	2	7	0	1
98914080292	4-Nov-17	3	7	0	29	3	1	2	2	1	2	2	2	2	2	1		1	1	3	6	0	1
99014080451	1-Oct-17	3	7	1	45	7	1	4	2	1	2	2	2	2	2	1	2	1	1	3	8	0	1
99114080402	25-Jan-18	3	7	0	40	6	1	3	3	1	2	2	2	2	2	1		1	1	3	8	0	1
99214080241	1-Oct-17	3	7	1	24	2	0	1	1	1	2	2	2	2	2	1	2	1	1	3	7	0	1
99314080492	7-Nov-17	3	7	0	49	7	1	4	2	1	2	2	2	2	2	1		1	1	3	7	0	1
99414080702	26-Jan-18	3	7	0	70	8	1	5	1	1	2	2	2	1	2	1		1	1	3	8	0	1
99514080271	1-Nov-17	3	7	1	27	3	1	2	2	1	2	2	2	2	2	1		1	1	2	8	0	1
99614080632	24-Nov-17	3	7	0	63	8	1	5	1	1	2	2	2	2	2	1		1	1	6	7	0	1
99714080362	14-Oct-17	3	7	0	36	5	1	3	3	1	2	2	2	2	2	1		1	1	1	1	0	1
99814080572	27-Sep-17	3	7	0	57	8	1	5	1	1	2	2	2	2	2	1		1	1	6	8	0	1
99914080382	21-Jan-18	3	7	0	38	5	1	3	3	1	2	2	2	2	2	1		1	1	6	8	0	1
1.00014E+11	28-Jan-18	3	7	0	18	1	0	1	1	1	2	2	2	2	2	1		1	1	5	7	0	1
1.00114E+11	30-Nov-17	3	7	1	39	5	1	3	3	1	2	2	2	2	2	1	1	1	1	3	7	0	1
1.00214E+11	13-Nov-17	3	7	0	40	6	1	3	3	1	2	2	2	2	2	1		1	1	3	8	0	1
1.00314E+11	27-Jan-18	3	7	0	16	1	0	1	1	1	2	2	2	2	2	1		1	1	5	8	0	1
1.00414E+11	5-Oct-17	3	7	1	44	6	1	3	3	1	2	2	2	2	2	1	1	1	1	3	7	0	1
1.00514E+11	23-May-18	3	7	0	21	2	0	1	1	1	2	2	2	2	2	1		1	1	6	7	0	1
1.00614E+11	15-Jan-18	3	7	1	51	8	1	5	1	1	2	2	2	2	2	1	1	1	1	4	8	0	1
1.00714E+11	31-Dec-17	3	7	0	42	6	1	3	3	1	2	2	2	2	2	1		1	1	3	6	0	1
1.00814E+11	15-Jan-18	3	7	0	40	6	1	3	3	1	2	2	2	2	2	1		1	1	3	7	0	1
1.00914E+11	26-Jan-18	3	7	1	27	3	1	2	2	1	2	2	2	2	2	1	1	1	1	6	8	0	1
1.01014E+11	18-Jan-18	3	7	0	16	1	0	1	1	1	2	2	2	2	2	1		1	1	5	8	0	1
1.01114E+11	13-Sep-17	3	7	0	28	3	1	2	2	1	2	2	2	2	2	1		1	1	3	7	0	1
1.01214E+11	7-Dec-17	3	7	0	38	5	1	3	3	1	2	2	2	2	2	1		1	1	4	7	0	1
1.01314E+11	24-Jan-18	3	7	0	19	1	0	1	1	1	2	2	2	2	2	1		1	1	5	7	0	1
1.01414E+11	1-May-18	3	7	1	20	2	0	1	1	1	2	2	2	2	2	1		1	1	5	7	0	1
1.01514E+11	1-Dec-17	3	7	1	23	2	0	1	1	1	2	2	2	2	2	1	1	1	1	5	6	0	1
1.01614E+11	23-Nov-17	3	7	0	32	4	1	2	2	1	2	2	2	2	2	1		1	1	4	7	0	1
1.01714E+11	9-Dec-17	3	7	0	49	7	1	4	2	1	2	2	2	2	2	1		1	1	3	7	0	1
1.01814E+11	29-Nov-17	3	7	1	18	1	0	1	1	1	2	2	2	2		1	1	1	1	5	7	0	1
1.01914E+11	1-Dec-17	3	7	0	19	1	0	1	1	1	2	2	2	2	2	1		1	1	5	8	0	1
1.02014E+11	23-Dec-17	3	7	1	21	2	0	1	1	1	2	2	2	2	2	1	1	1	1	5	7	0	1
1.02114E+11	28-Dec-17	3	7	0	35	5	1	3	3	1	2	2	2	2	2	1		1	1	3	8	0	1
1.02214E+11	3-Feb-18	3	7	1	31	4	1	2	2	1	2	2	2	2	2	1	1	1	1	2	7	0	1
1.02314E+11	16-Jan-18	3	7	0	37	5	1	3	3	1	2	2	2	2	2	1		1	1	3	8	0	1
1.02414E+11	18-Dec-17	3	7	1	62	8	1	5	1	1	2	2	2	2	2	1	1	1	1	4	6	0	1
1.02514E+11	9-Oct-17	3	7	0	18	1	0	1	1	1	1	1	1	1	2	1		1	1	5	8	0	1
1.02614E+11	24-Jan-18	3	7	1	87	8	1	5	1	1	2	2	2	2	2	1		1	1	4	7	0	1
1.02714E+11	28-Dec-17	3	7	0	23	2	0	1	1	1	2	2	2	2	2	1		1	1	5	7	0	1
1.02814E+11	29-May-18	3	7	0	30	4	1	2	2	1	2	2	2	2	2	1		1	1	3	7	0	1
1.02914E+11	21-Jan-18	3	7	0	48	7	1	4	2	1	2	2	2	2	2	1		1	1	3	7	0	1
1.03014E+11	21-Nov-17	3	7	1	25	3	1	2	2	1	2	2	2	2	2	1	2	1	1	6	7	0	1
1.03114E+11	19-May-18	3	7	1	30	4	1	2	2	1	2	2	2	2	2	1	1	1	1	3	7	0	1
1.03214E+11	14-Dec-17	3	7	1	23	2	0	1	1	1	2	2	2	2	2	1	1	1	1	5	7	0	1
1.03314E+11	7-Nov-17	3	7	0	35	5	1	3	3	1	2	2	2	2	2	1		1	1	4	7	0	1
1.03414E+11	11-May-18	3	7	1	40	6	1	3	3	1	2	2	2	2	2	1	1	1	1	2	6	0	1
1.03514E+11	30-Apr-18	3	7	0	36	5	1	3	3	1	2	2	2	2	2	1		1	1	6	6	0	1
1.03614E+11	17-Jan-18	3	7	0	57	8	1	5	1	1	2	2	2	2	2	1		1	1	4	7	0	1
1.03714E+11	21-Jan-18	3	7	1	45	7	1	4	2	1	2	2	2	2	2	1	2	1	1	1	6	0	1
1.03814E+11	18-Oct-17	3	7	0	52	8	1	5	1	1	2	2	2	2	2	1		1	1	4	1	0	1
1.03914E+11	1-Nov-17	3	7	0	34	4	1	2	2	1	2	2	2	2	2	1		1	1	1	7	0	1
1.04014E+11	17-Jan-18	3	7	0	31	4	1	2	2	1	2	2	2	2	2	1		1	1	1	8	0	1
1.04114E+11	23-Jan-18	3	7	0	29	3	1	2	2	1	2	2	2	2	2	1		1	1	1	6	0	1
1.04214E+11	1-Feb-18	3	7	0	35	5	1	3	3	1	2	2	2	2	2	1		1	1	4	6	0	1
1.04314E+11	16-Jan-18	3	7	0	47	7	1	4	2	1	2	2	2	2	2	1		1	1	6	8	0	1
1.04414E+11	26-May-18	3	7	0	17	1	0	1	1	1	2	2	2	2	2	1		1	1	5	8	0	1
1.04514E+11	1-Oct-17	3	7	0	42	6	1	3	3	1	2	2	2		2	1		1	1	1	8	0	1
1.04614E+11	1-Oct-17	3	7	0	27	3	1	2	2	1	2	2	2	2	2	1		1	1	3	6	0	1
1.04714E+11	30-Dec-17	3	7	1	19	1	0	1	1	1	2	2	2	2	2	1		1	1	5	7	0	1
1.04814E+11	22-May-18	3	7	0	23	2	0	1	1	1	2	2	2	2	2	1		1	1	3	7	0	1
1.04914E+11	30-Sep-17	3	7	1	27	3	1	2	2	1	2	2	2	2	2	1	1	1	1	6	7	0	1
1.05014E+11	13-Jan-18	3	7	0	25	3	1	2	2	1	2	2	2	2	2	1		1	1	3	7	0	1
1.05114E+11	20-Nov-17	3	7	0	23	2	0	1	1	1	2	2	2	2	2	1		1	1	3	6	0	1
1.05214E+11	1-Nov-17	3	7	0	20	2	0	1	1	1	2	2	2	2	2	1		2	1	5	6	0	1
1.05314E+11	7-Nov-17	3	7	0	48	7	1	4	2	1	2	2	2	2	2	1		1	1	3	7	0	1
1.05414E+11	15-May-18	3	7	1	41	6	1	3	3	1	2	2	2	2	2	1	2	1	1	1	8	0	1
1.05514E+11	14-Oct-17	3	7	1	23	2	0	1	1	1	2	2	1	1	2	1	1	2	1	1	7	0	1
1.05614E+11	3-Feb-18	3	7	0	43	6	1	3	3	1	2	2	2	2	2	1		1	1	4	7	0	1
1.05714E+11	20-Nov-17	3	7	0	16	1	0	1	1	1	2	2	2	2	2	1		1	1	5	6	0	1
1.05814E+11	23-Nov-17	3	7	0	15	1	0	1	1	1	2	2	2	2	2	1		1	1	5	1	0	1
1.05914E+11	20-Nov-17	3	7	1	65	8	1	5	1	1	2	2	2	2	2	1	2	1	1	1	8	0	1
1.06014E+11	21-Dec-17	3	7	1	43	6	1	3	3	1	2	2	2	2	2	1	1	1	1	3	7	0	1
1.06114E+11	28-May-18	3	7	0	35	5	1	3	3	1	2	2	2	2	2	1		1	1	3	7	0	1
1.06214E+11	20-Nov-17	3	7	1	23	2	0	1	1	1	2	2	1	1	2	1		1	1	5	7	0	1
1.06314E+11	24-May-18	3	7	0	26	3	1	2	2	1	2	2	2	2	2	1		1	1	4	8	0	1
1.06414E+11	9-Nov-17	3	7	0	22	2	0	1	1	1	2	2	1	1	2	1		2	1	4	7	0	1
1.06514E+11	24-Nov-17	3	7	0	57	8	1	5	1	1	2	2	2	2	2	1		1	1	3	6	0	1
1.06614E+11	28-May-18	3	7	0	17	1	0	1	1	1	2	2	2	2	2	1		1	1	5	7	0	1
1.06714E+11	28-Dec-17	3	7	0	28	3	1	2	2	1	2	2	2	2	2	1		1	1	5	8	0	1
1.06814E+11	8-Jan-18	3	7	1	45	7	1	4	2	1	2	2	2	2	2	1	1	1	1	1	7	0	1
1.06914E+11	12-Sep-17	3	7	0	54	8	1	5	1	1	2	2	2	2	2	1		1	1	4	8	0	1
1.07014E+11	7-May-18	3	7	1	25	3	1	2	2	1	2	2	2	2	2	1	1	1	1	3	8	0	1
1.07114E+11	14-Dec-17	3	7	0	38	5	1	3	3	1	2	2	2	2	2	1		1	1		8	0	1
1.07214E+11	28-Sep-17	3	7	0	28	3	1	2	2	1	2	2	2	2	2	1		1	1	3	8	0	1
1.07314E+11	10-Nov-17	3	7	0	24	2	0	1	1	1	2	2	2	2	2	1		1	1	3	7	0	1
1.07414E+11	6-Oct-17	3	7	1	28	3	1	2	2	1	2	2	2	2	2	1		1	1	6	8	0	1
1.07514E+11	26-Jan-18	3	7	1	15	1	0	1	1	1	2	2	2	2	2	1	1	1	1	5	8	0	1
1.07614E+11	20-Sep-17	3	7	0	33	4	1	2	2	1	2	2	2	2	2	1		1	1	1	7	0	1
1.07714E+11	23-Dec-17	3	7	0	25	3	1	2	2	1	2	2	1	1	2	1		1	1	6	8	0	1
1.07814E+11	18-Dec-17	3	7	0	17	1	0	1	1	1	2	2	2	2	2	1		1	1	5	7	0	1
1.07914E+11	27-May-18	3	7	1	17	1	0	1	1	1	2	2	2	2	2	1	1	1	1	5	8	0	1
1.08014E+11	19-Dec-17	3	7	0	29	3	1	2	2	1	2	2	2	2	2	1		1	1	1	7	0	1
1.08114E+11	18-Dec-17	3	7	1	16	1	0	1	1	1	2	2	2	2	2	1	1	1	1	5	6	0	1
1.08214E+11	14-Dec-17	3	7	1	27	3	1	2	2	1	2	2	1	1	2	1		1	1	5	7	0	1
1.08314E+11	1-May-18	3	7	1	29	3	1	2	2	1	2	2	2	2	2	1	1	1	1	4	7	0	1
1.08414E+11	1-Nov-17	3	7	0	60	8	1	5	1	1	2	2	2	2	2	1		1	1	4	8	0	1
1.08514E+11	25-May-18	3	7	0	27	3	1	2	2	1	2	2	2	2	2	1		1	1	3	8	0	1
1.08614E+11	3-Jan-18	3	7	0	60	8	1	5	1	1	2	2	2	2	2	1		1	1	4	7	0	1
1.08714E+11	21-Dec-17	3	7	0	33	4	1	2	2	1	2	2	2	2	2	1		1	1	6	6	0	1
1.08814E+11	7-Nov-17	3	7	0	28	3	1	2	2	1	1	2	2	2	2	1		1	1	3	7	0	1
1.08914E+11	17-Jan-18	3	7	0	26	3	1	2	2	1	2	2	2	2	2	1		1	1	3	7	0	1
1.09014E+11	1-May-18	3	7	0	55	8	1	5	1	1	2	2	2	2	2	1		1	1	3	6	0	1
1.09114E+11	23-Dec-17	3	7	0	21	2	0	1	1	1	2	2	2	2	2	1		1	1	5	7	0	1
1.09214E+11	19-Dec-17	3	7	1	35	5	1	3	3	1	2	2	2	2	2	1	1	1	1	1	8	0	1
1.09314E+11	29-May-18	3	7	1	18	1	0	1	1	1	2	2	2	2	2	1	1	1	1	5	7	0	1
1.09414E+11	25-Nov-17	3	7	0	27	3	1	2	2	1	1	2	2	2	2	1		1	1	6	6	0	1
1.09514E+11	13-Nov-17	3	7	1	20	2	0	1	1	1	2	2	2	2		1	2	1	1		6	0	1
1.09614E+11	27-Nov-17	3	7	1	52	8	1	5	1	1	2	2	2	2	2	1	1	1	1	1	8	0	1
1.09714E+11	11-May-18	3	7	1	27	3	1	2	2	1	2	2	2	2	2	1	1	1	1	2	7	0	1
1.09814E+11	1-Dec-17	3	7	1	19	1	0	1	1	1	2	2	2	2	2	1	1	1	1	5	6	0	1
1.09914E+11	1-May-18	3	7	1	31	4	1	2	2	1	2	2	2	2	2	1	1	1	1	3	7	0	1
1.10014E+11	1-Oct-17	3	7	0	60	8	1	5	1	1	2	2	2	2	2	1		1	1	3	7	0	1
1.10114E+11	6-May-18	3	7	0	27	3	1	2	2	1	2	2	2	2	2	1		1	1	1	6	0	1
1.10214E+11	21-Jan-18	3	7	1	24	2	0	1	1	1	2	2	2	2	2	1		1	1	5	7	0	1
1.10314E+11	20-Dec-17	3	7	0	29	3	1	2	2	1	2	2	1	1	2	1		1	1	6	8	0	1
1.10414E+11	1-Dec-17	3	7	0	35	5	1	3	3	1	2	2	2	2	2	1		1	1	3	7	0	1
1.10514E+11	4-Dec-17	3	7	1	38	5	1	3	3	1	2	2	2	2	2	1	1	1	1	4	8	0	1
1.10614E+11	21-Nov-17	3	7	0	23	2	0	1	1	1	2	2	2		2	1		1	1	5	6	0	1
1.10714E+11	28-Nov-17	3	7	0	25	3	1	2	2	1	2	2	2	2	2	1		1	1	3	7	0	1
1.10814E+11	27-Feb-18	3	7	1	28	3	1	2	2	1	2	2	2	2	2	1	1	1	1	3	7	0	1
1.10914E+11	17-Jan-18	3	7	0	24	2	0	1	1	1	2	2	2	2	2	1		1	1	5	8	0	1
1.11014E+11	22-Dec-17	3	7	1	65	8	1	5	1	1	2	2	2	2	2	1	2	1	1	4	6	0	1
1.11114E+11	26-Feb-18	3	7	0	51	8	1	5	1	1	2	2	2	2	2	1		1	1	1	7	0	1
1.11214E+11	1-Apr-18	3	7	1	19	1	0	1	1	1	2	2	2	2	2	1	1	1	1	5	8	0	1
1.11314E+11	26-May-18	3	7	0	65	8	1	5	1	1	2	2	2	2	2	1		1	1	4	7	0	1
1.11414E+11	14-May-18	3	7	0	33	4	1	2	2	1	2	2	2	2	2	1		1	1	3	6	0	1
1.11514E+11	1-Dec-17	3	7	1	56	8	1	5	1	1	2	2	2	2	2	1	1	1	1	2	8	0	1
1.11614E+11	5-Dec-17	3	7	1	32	4	1	2	2	1	2	2	2	2	2	1	2	1	1	3	8	0	1
1.11714E+11	27-Jan-18	3	7	1	39	5	1	3	3	1	2	2	2	2	2	1	1	1	1	3	8	0	1
1.11814E+11	25-Sep-17	3	7	0	43	6	1	3	3	1	2	2	2	2	2	1		1	1	3	7	0	1
1.11914E+11	30-Jan-18	3	7	0	48	7	1	4	2	1	2	2	2	2	2	1		1	1	3	7	0	1
1.12014E+11	1-Dec-17	3	7	1	20	2	0	1	1	1	2	2	2	2	2	1	1	1	1	5	7	0	1
1.12114E+11	20-Jan-18	3	7	0	20	2	0	1	1	1	2	2	2	2	2	1		1	1	5	7	0	1
1.12214E+11	24-Nov-17	3	7	1	34	4	1	2	2	1	2	1	2	1	2	1	1	2	1	3	7	0	1
1.12314E+11	3-Feb-18	3	7	0	51	8	1	5	1	1	2	2	2	2	2	1		1	1	3	7	0	1
1.12414E+11	18-Sep-17	3	7	0	36	5	1	3	3	1	2	2	2	2	2	1		1	1	4	6	0	1
1.12514E+11	31-Dec-17	3	7	0	20	2	0	1	1	1	2	2	2	2	2	1		1	1	5	8	0	1
1.12614E+11	9-Dec-17	3	7	0	19	1	0	1	1	1	2	2	2	2	2	1		1	1	5	7	0	1
1.12714E+11	17-May-18	3	7	0	50	8	1	5	1	1	2	2	2	2	2	1		2	1	3	7	0	1
1.12814E+11	26-Feb-18	3	7	1	58	8	1	5	1	1	2	2	2	2	2	1		1	1	1	7	0	1
1.12914E+11	16-Dec-17	3	7	0	46	7	1	4	2	1	2	2	2	2	2	1		1	1	1	7	0	1
1.13014E+11	26-Feb-18	3	7	1	47	7	1	4	2	1	2	2	2	2	2	1		1	1	6	8	0	1
1.13114E+11	3-Feb-18	3	7	0	21	2	0	1	1	1	2	2	2	2	2	1		1	1	5	7	0	1
1.13214E+11	28-Apr-18	3	7	1	72	8	1	5	1	1	2	2	2	2	2	1	2	1	1	4	6	0	1
1.13314E+11	23-May-18	3	7	0	60	8	1	5	1	1	2	2	2	2	2	1		1	1		8	0	1
1.13414E+11	1-May-18	3	7	0	44	6	1	3	3	1	2	2	2	2	2	1		1	1	3	7	0	1
1.13514E+11	15-Jan-18	3	7	1	40	6	1	3	3	1	2	2	2	2	2	1	1	1	1	1	8	0	1
1.13614E+11	25-Sep-17	3	7	1	24	2	0	1	1	1	2	2	2	2	2	1	1	1	1	3	7	0	1
1.13714E+11	17-Dec-17	3	7	1	28	3	1	2	2	1	2	2	2	2	2	1	1	1	1	1	6	0	1
1.13814E+11	23-Jan-18	3	7	1	44	6	1	3	3	1	2	2	2	2	2	1	1	1	1	4	7	0	1
1.13914E+11	23-May-18	3	7	0	60	8	1	5	1	1	2	2	2	2	2	1		1	1	3	7	0	1
1.14014E+11	20-Jan-18	3	7	0	46	7	1	4	2	1	2	2	2	2	2	1		1	1	1	7	0	1
1.14114E+11	3-Oct-17	3	7	0	24	2	0	1	1	1	2	2	2	2	2	1		1	1	6	7	0	1
1.14214E+11	1-Apr-18	3	7	0	35	5	1	3	3	1	2	2	2	2	2	1		1	1	3	8	1	1
1.14314E+11	25-Nov-17	3	7	0	27	3	1	2	2	1	2	2	2	2	2	1		1	1	1	7	0	1
1.14414E+11	17-May-18	3	7	0	38	5	1	3	3	1	2	2	2	2	2	1		1	1	3	7	0	1
1.14514E+11	23-Jan-18	3	7	0	30	4	1	2	2	1	2	2	2	2	2	1		1	1	6	7	0	1
1.14614E+11	3-Jan-18	3	7	0	16	1	0	1	1	1	2	2	2	2	2	1		1	1	5	8	0	1
1.14714E+11	24-Jan-18	3	7	1	18	1	0	1	1	1	2	2	2	2	2	1	1	1	1	5	7	0	1
1.14814E+11	10-May-18	3	7	0	50	8	1	5	1	1	2	2	2	2	2	1		1	1	4	7	0	1
1.14914E+11	24-Nov-17	3	7	1	19	1	0	1	1	1	2	2	2	2	2	1	1	1	1	5	7	0	1
1.15014E+11	13-May-18	3	7	0	30	4	1	2	2	1	2	2	2	2	2	1		1	1	6	7	0	1
1.15114E+11	18-May-18	3	7	0	55	8	1	5	1	1	2	2	2	2	2	1		1	1	3	6	0	1
1.15214E+11	1-May-18	3	7	1	40	6	1	3	3	1	2	2	2	2	2	1	1	1	1	3	7	0	1
1.15314E+11	6-Feb-18	3	7	0	50	8	1	5	1	1	2	2	2	2	2	1		1	1	3	7	0	1
1.15414E+11	16-Dec-17	3	7	1	19	1	0	1	1	1	2	2	2	2	2	1		1	1	5	7	0	1
1.15514E+11	13-Jan-18	3	7	0	53	8	1	5	1	1	2	2	2	2	2	1		1	1	3	7	0	1
1.15614E+11	1-Dec-17	3	7	0	32	4	1	2	2	1	2	2	1	1	2	1		1	1	1	7	0	1
1.15714E+11	27-Nov-17	3	7	0	48	7	1	4	2	1	2	2	2	2	2	1		1	1	1	7	0	1
1.15814E+11	15-Oct-17	3	7	1	40	6	1	3	3	1	2	2	2	2	2	1	1	2	1	1	6	0	1
1.15914E+11	20-Nov-17	3	7	0	42	6	1	3	3	1	2	2	2	2	2	1		1	1	1	6	0	1
1.16014E+11	24-Jan-18	3	7	1	16	1	0	1	1	1	2	2	2	2	2	1		1	1	5	7	0	1
1.16114E+11	22-Dec-17	3	7	1	27	3	1	2	2	1	2	2	2	2	2	1	1	1	1	3	7	0	1
1.16214E+11	28-Dec-17	3	7	0	60	8	1	5	1	1	2	2	2	2	2	1		1	1	6	6	0	1
1.16314E+11	23-Jan-18	3	7	0	28	3	1	2	2	1	2	2	2	2	2	1		1	1	1	8	0	1
1.16414E+11	1-Oct-17	3	7	1	30	4	1	2	2	1	2	2	2	2	2	1		1	1	4	7	0	1
1.16514E+11	31-Dec-17	3	7	0	23	2	0	1	1	1	2	2	2	2	2	1		1	1	6	8	0	1
1.16614E+11	4-Dec-17	3	7	0	20	2	0	1	1	1	2	2	2	2	2	1		1	1	5	8	0	1
1.16714E+11	1-Apr-18	3	7	0	19	1	0	1	1	1	2	2	2	2	2	1		1	1	5	7	0	1
1.16814E+11	29-May-18	3	7	0	25	3	1	2	2	1	2	2	2	2	2	1		1	1	5	7	0	1
1.16914E+11	24-May-18	3	7	0	18	1	0	1	1	1	2	2	2	2	2	1		1	1	5	7	0	1
1.17014E+11	12-Sep-17	3	7	1	50	8	1	5	1	1	2	2	2	2	2	1	1	1	1	3	6	0	1
1.17114E+11	28-Feb-18	3	7	0	32	4	1	2	2	1	2	2	2	2	2	1		1	1	4	1	0	1
1.17214E+11	20-Nov-17	3	7	0	37	5	1	3	3	1	2	2	2	2	2	1		1	1	3	7	1	1
1.17314E+11	17-Jan-18	3	7	0	49	7	1	4	2	1	2	2	2	2	2	1		1	1	3	7	0	1
1.17414E+11	18-Jan-18	3	7	0	18	1	0	1	1	1	2	2	2	2	2	1		1	1	5	7	0	1
1.17514E+11	29-Nov-17	3	7	1	37	5	1	3	3	1	2	2	1	1	2	1	1	1	1	3	6	0	1
1.17614E+11	24-May-18	3	7	0	15	1	0	1	1	1	2	2	2	2	2	1		1	1	5	7	0	1
1.17714E+11	8-Oct-17	3	7	0	25	3	1	2	2	1	2	2	2	2	2	1		1	1	5	7	0	1
1.17814E+11	21-Sep-17	3	7	0	50	8	1	5	1	1	2	2	2	2	2	1		1	1	3	8	0	1
1.17914E+11	1-Apr-18	3	7	1	53	8	1	5	1	1	2	2	2	2	2	1	1	1	1	3	8	0	1
1.18014E+11	19-Dec-17	3	7	0	40	6	1	3	3	1	2	2	2	2	2	1		1	1	3	7	0	1
1.18114E+11	13-Dec-17	3	7	0	72	8	1	5	1	1	2	2	2	2	2	1		1	1	4	7	0	1
1.18214E+11	27-May-18	3	7	1	36	5	1	3	3	1	2	2	2	2	2	1	1	1	1		7	0	1
1.18314E+11	26-Jan-18	3	7	0	32	4	1	2	2	1	2	2	2	2	2	1		1	1	4	8	0	1
1.18414E+11	19-Jan-18	3	7	0	28	3	1	2	2	1	2	2	2	2	2	1		1	1	3	8	0	1
1.18514E+11	20-May-18	3	7	1	19	1	0	1	1	1	2	2	2	2	2	1	1	1	1	5	7	0	1
1.18614E+11	30-Apr-18	3	7	0	64	8	1	5	1	1	2	2	2	2	2	1		1	1	4	7	0	1
1.18714E+11	2-Feb-18	3	7	0	26	3	1	2	2	1	2	2	2	2	2	1		1	1	3	6	0	1
1.18814E+11	6-Feb-18	3	7	1	28	3	1	2	2	1	2	2	2	2	2	1		1	1	2	7	0	1
1.18914E+11	29-Jan-18	3	7	0	45	7	1	4	2	1	2	1	1	1	2	1		2	1	1	7	0	1
1.19014E+11	15-Oct-17	3	7	0	56	8	1	5	1	1	2	2	1	2	2	1		1	1	4	7	0	1
1.19114E+11	30-May-18	3	7	0	52	8	1	5	1	1	2	2	2	2	2	1		1	1	3	7	0	1
1.19214E+11	14-Dec-17	3	7	1	28	3	1	2	2	1	2	2	2	2	2	1	1	1	1	4	7	0	1
1.19314E+11	20-Dec-17	3	7	0	40	6	1	3	3	1	2	2	2	2	2	1		1	1	1	8	0	1
1.19414E+11	15-Jan-18	3	7	1	18	1	0	1	1	1	2	2	2	2	2	1	1	1	1	5	8	0	1
1.19514E+11	1-Dec-17	3	7	0	20	2	0	1	1	1	2	2	2	2	2	1		2	1	5	7	0	1
1.19614E+11	15-May-18	3	7	0	46	7	1	4	2	1	2	2	2	2	2	1		1	1	3	8	0	1
1.19714E+11	20-Nov-17	3	7	0	31	4	1	2	2	1	2	2	2	2	2	1		1	1	1	7	0	1
1.19814E+11	19-Jan-18	3	7	0	57	8	1	5	1	1	2	2	2	2	2	1		1	1	4	7	0	1
1.19914E+11	23-May-18	3	7	1	68	8	1	5	1	1	2	2	2	2	2	1	2	2	1	3	8	0	1
1.20014E+11	10-May-18	3	7	0	38	5	1	3	3	1	2	2	2	2	2	1		1	1		7	0	1
1.20114E+11	26-May-18	3	7	0	24	2	0	1	1	1	2	2	2	2	2	1		1	1	5	8	0	1
1.20214E+11	13-Dec-17	3	7	0	19	1	0	1	1	1	2	2	2	2	2	1		1	1	5	7	0	1
1.20314E+11	23-Sep-17	3	7	0	52	8	1	5	1	1	2	2	2		2	1		1	1	4	7	0	1
1.20414E+11	24-May-18	3	7	1	41	6	1	3	3	1	2	2	2	2	2	1	1	1	1	3	7	0	1
1.20514E+11	12-May-18	3	7	0	39	5	1	3	3	1	2	2	2	2	2	1		1	1	1	7	0	1
1.20614E+11	29-Jan-18	3	7	0	23	2	0	1	1	1	2	2	2	2	2	1		1	1	3	8	0	1
1.20714E+11	20-Nov-17	3	7	1	28	3	1	2	2	1	2	2	2	1	2	1	2	2	1	1	7	0	1
1.20814E+11	22-Dec-17	3	7	0	37	5	1	3	3	1	2	2	2	2	2	1		1	1	3	7	0	1
1.20914E+11	1-Dec-17	3	7	1	62	8	1	5	1	1	2	2	2	2	2	1		1	1	4	8	0	1
1.21014E+11	3-Dec-17	3	7	0	18	1	0	1	1	1	2	2	2	2	2	1		1	1	5	7	0	1
1.21114E+11	21-Jan-18	3	7	0	24	2	0	1	1	1	2	2	2	2	2	1		1	1	1	6	0	1
1.21214E+11	2-Jan-18	3	7	0	32	4	1	2	2	1	2	2	2	2	2	1		1	1	3	6	0	1
1.21314E+11	27-Nov-17	3	7	0	48	7	1	4	2	1	2	2	2	2	2	1		1	1	3	7	0	1
1.21414E+11	1-Dec-17	3	7	1	34	4	1	2	2	1	2	1	2	2	2	1	1	2	1	2	8	0	1
1.21514E+11	1-Apr-18	3	7	1	32	4	1	2	2	1	2	2	2	2	2	1		1	1	3	7	0	1
1.21614E+11	20-Dec-17	3	7	0	24	2	0	1	1	1	2	2	2	2	2	1		1	1	3	7	0	1
1.21714E+11	10-Dec-17	3	7	0	57	8	1	5	1	1	2	2	2	2	2	1		1	1	4	8	0	1
1.21814E+11	9-Nov-17	3	7	0	60	8	1	5	1	1	2	2	2	2	2	1		1	1	4	6	0	1
1.21914E+11	8-Jan-18	3	7	0	22	2	0	1	1	1	2	2	2	2	2	1		1	1	5	7	0	1
1.22014E+11	21-Jan-18	3	7	0	28	3	1	2	2	1	2	2	2	2	2	1		1	1	6	6	0	1
1.22114E+11	5-Oct-17	3	7	1	29	3	1	2	2	1	2	1	2	2	2	1	2	2	1	6	7	0	1
1.22214E+11	10-Oct-17	3	7	0	35	5	1	3	3	1	2	2	1	1	2	1		1	1	3	7	0	1
1.22314E+11	25-Sep-17	3	7	1	15	1	0	1	1	1	2	2	1	2	2	1		1	1	5	8	0	1
1.22414E+11	1-Dec-17	3	7	0	52	8	1	5	1	1	2	2	2	2	2	1		1	1	4	8	0	1
1.22514E+11	10-Oct-17	3	7	0	39	5	1	3	3	1	2	2	2	2	2	1		1	1	1	7	0	1
1.22614E+11	24-Jan-18	3	7	0	29	3	1	2	2	1	1	2	1	2	2	1		1	1	3	7	0	1
1.22714E+11	21-Dec-17	3	7	0	26	3	1	2	2	1	2	2	2	2	2	1		1	1	5	7	0	1
1.22814E+11	1-Dec-17	3	7	0	51	8	1	5	1	1	2	2	2	2	2	1		1	1	1	7	0	1
1.22914E+11	27-Dec-17	3	7	1	42	6	1	3	3	1	2	2	1	1	2	1		2	1	2	7	0	1
1.23014E+11	6-Feb-18	3	7	1	40	6	1	3	3	1	2	2	2	2	2	1	1	1	1	3	7	0	1
1.23114E+11	23-May-18	3	7	0	20	2	0	1	1	1	2	2	2	2	2	1		1	1	5	7	0	1
1.23214E+11	17-Jan-18	3	7	0	22	2	0	1	1	1	2	2	2	2	2	1		1	1	5	7	0	1
1.23314E+11	19-Dec-17	3	7	1	41	6	1	3	3	1	2	2	2	2	2	1	1	1	1	6	8	0	1
1.23414E+11	25-Jan-18	3	7	1	28	3	1	2	2	1	2	2	2	2	2	1		1	1	1	7	0	1
1.23514E+11	17-Feb-18	3	7	0	28	3	1	2	2	1	2	2	2	2	2	1		1	1	3	7	0	1
1.23614E+11	15-May-18	3	7	0	16	1	0	1	1	1	2	2	2	2	2	1		1	1	5	8	0	1
1.23714E+11	1-Nov-17	3	7	0	26	3	1	2	2	1	2	2	2	2	2	1		1	1	1	8	0	1
1.23814E+11	30-Jan-18	3	7	1	17	1	0	1	1	1	2	2	2	2	2	1	2	1	1	5	7	0	1
1.23914E+11	21-Nov-17	3	7	1	23	2	0	1	1	1	2	2	2	2	2	1	2	1	1	6	8	0	1
1.24014E+11	1-Apr-18	3	7	1	17	1	0	1	1	1	2	2	2	2	2	1	1	1	1	5	7	0	1
1.24114E+11	16-Jan-18	3	7	1	29	3	1	2	2	1	2	2	2	2	2	1	1	1	1	1	7	0	1
1.24214E+11	7-Nov-17	3	7	1	36	5	1	3	3	1	2	2	2	2	2	1	1	2	1	3	7	0	1
1.24314E+11	3-Oct-17	3	7	1	34	4	1	2	2	1	2	2	2	2	2	1	1	1	1	1	7	0	1
1.24414E+11	28-May-18	3	7	0	68	8	1	5	1	1	2	2	2	2	2	1		1	1	4	7	0	1
1.24514E+11	18-May-18	3	7	0	50	8	1	5	1	1	2	2	2	2	2	1		1	1	3	8	0	1
1.24614E+11	13-Dec-17	3	7	1	40	6	1	3	3	1	2	2	2	2	2	1	2	1	1	6	7	0	1
1.24714E+11	1-Nov-17	3	7	0	42	6	1	3	3	1	2	2	2	2	2	1		1	1	3	7	0	1
1.24814E+11	30-Apr-18	3	7	1	48	7	1	4	2	1	2	2	2	2	2	1	1	1	1	3	6	0	1
1.24914E+11	3-Oct-17	3	7	1	35	5	1	3	3	1	2	2	2	2	2	1	1	1	1	1	7	0	1
1.25014E+11	1-Apr-18	3	7	1	18	1	0	1	1	1	2	2	2	2	1	1		1	1	5	7	0	1
1.25114E+11	26-Feb-18	3	7	0	48	7	1	4	2	1	2	2	2	2	2	1		1	1	1	6	0	1
1.25214E+11	1-Sep-17	3	7	1	34	4	1	2	2	1	2	2	2	2	2	1		1	1	2	7	0	1
1.25314E+11	22-Dec-17	3	7	0	29	3	1	2	2	1	2	2	2	2	2	1		1	1	5	6	0	1
1.25414E+11	27-May-18	3	7	0	21	2	0	1	1	1	2	2	2	2	2	1		1	1	5	8	0	1
1.25514E+11	27-Feb-18	3	7	0	48	7	1	4	2	1	2	2	2	2	2	1		1	1	3	7	0	1
1.25614E+11	23-Jan-18	3	7	1	20	2	0	1	1	1	2	2	2	2	2	1		1	1	5	8	0	1
1.25714E+11	7-May-18	3	7	0	32	4	1	2	2	1	2	2	2	2	2	1		1	1	3	6	0	1
1.25814E+11	24-Jan-18	3	7	0	30	4	1	2	2	1	2	2	2	2	2	1		1	1	2	7	0	1
1.25914E+11	29-Nov-17	3	7	0	46	7	1	4	2	1	2	2	2	2	2	1		1	1	4	7	0	1
1.26014E+11	24-Nov-17	3	7	0	41	6	1	3	3	1	2	2	2	2	2	1		1	1	4	8	0	1
1.26114E+11	24-May-18	3	7	0	66	8	1	5	1	1	2	2	2	2	2	1		1	1	4	8	0	1
1.26214E+11	1-Oct-17	3	7	0	35	5	1	3	3	1	2	2	2	2	2	1		1	1	3	6	0	1
1.26314E+11	16-Dec-17	3	7	0	40	6	1	3	3	1	2	2	2	2	2	1		1	1		8	0	1
1.26414E+11	9-Oct-17	3	7	1	23	2	0	1	1	1	2	2	2	2	2	1	1	1	1	5	7	0	1
1.26514E+11	16-Oct-17	3	7	1	39	5	1	3	3	1	2	2	2	2	2	1	1	1	1	6	7	0	1
1.26614E+11	21-Jan-18	3	7	0	68	8	1	5	1	1	2	2	2	2	2	1		1	1	3	8	0	1
1.26714E+11	13-Jan-18	3	7	0	26	3	1	2	2	1	2	2	2	2	2	1		1	1	5	7	0	1
1.26814E+11	24-Jan-18	3	7	0	60	8	1	5	1	1	2	2	2	2	2	1		1	1	3	8	0	1
1.26914E+11	31-Jan-18	3	7	1	23	2	0	1	1	1	2	2	2	2	2	1		1	1	3	7	0	1
1.27014E+11	20-Jan-18	3	7	0	52	8	1	5	1	1	2	2	2	2	2	1		1	1	3	8	0	1
1.27114E+11	25-Jan-18	3	7	1	48	7	1	4	2	1	2	2	2	2	2	1		1	1	2	8	0	1
1.27214E+11	20-Nov-17	3	7	0	28	3	1	2	2	1	2	2	2	2	2	1		1	1	3	8	0	1
1.27314E+11	13-Nov-17	3	7	0	40	6	1	3	3	1	2	2	2	2	2	1		1	1	1	6	0	1
1.27414E+11	30-Jan-18	3	7	1	24	2	0	1	1	1	2	2	2	2	2	1		1	1	4	7	0	1
1.27514E+11	3-Dec-17	3	7	0	23	2	0	1	1	1	2	2	2	2	2	1		1	1	5	8	0	1
1.27614E+11	1-Sep-17	3	7	1	20	2	0	1	1	1	2	2	2	2	2	1		1	1	5	7	0	1
1.27714E+11	23-Jan-18	3	7	1	26	3	1	2	2	1	2	2	2	2	2	1	1	1	1	5	8	0	1
1.27814E+11	18-Dec-17	3	7	0	28	3	1	2	2	1	2	2	2	2	2	1		1	1	5	6	0	1
1.27914E+11	23-Jan-18	3	7	1	40	6	1	3	3	1	2	2	2	2	2	1	2	1	1	1	7	0	1
1.28014E+11	6-Dec-17	3	7	1	25	3	1	2	2	1	2	1	2	2	2	1	1	2	1	5	8	0	1
1.28114E+11	5-Dec-17	3	7	0	18	1	0	1	1	1	2	2	2	2	2	1		1	1	5	7	0	1
1.28214E+11	9-Dec-17	3	7	0	19	1	0	1	1	1	2	2	2	2	2	1		1	1	5	8	0	1
1.28314E+11	6-Jan-18	3	7	1	65	8	1	5	1	1	2	2	2	2	2	1		1	1	3	7	0	1
1.28414E+11	19-May-18	3	7	0	23	2	0	1	1	1	2	2	2	2	2	1		1	1	5	7	0	1
1.28514E+11	12-Sep-17	3	7	0	33	4	1	2	2	1	2	2	2		2	1		1	1	1	7	0	1
1.28614E+11	5-May-18	3	7	0	61	8	1	5	1	1	2	2	2	2	2	1		2		4	7	0	1
1.28714E+11	2-Feb-18	3	7	1	75	8	1	5	1	1	2	2	2	2	2	1		1	1	4	7	0	1
1.28814E+11	26-Jan-18	3	7	0	60	8	1	5	1	1	2	2	2	2	2	1		1	1	4	7	0	1
1.28914E+11	1-Nov-17	3	7	0	28	3	1	2	2	1	1	2	1	1	2	1		1	1	3	7	0	1
1.29014E+11	20-Dec-17	3	7	1	36	5	1	3	3	1	2	2	2	2	2	1	2	1	1	3	7	0	1
1.29114E+11	24-Jan-18	3	7	1	25	3	1	2	2	1	2	1	2	2	2	1		1	1	5	7	0	1
1.29214E+11	10-May-18	3	7	0	31	4	1	2	2	1	2	2	2	2	2	1		1	1	4	7	0	1
1.29314E+11	16-Jan-18	3	7	0	35	5	1	3	3	1	2	2	2	2	2	1		1	1	6	8	0	1
1.29414E+11	27-Nov-17	3	7	0	25	3	1	2	2	1	2	2	2	2	2	1		1	1	5	8	0	1
1.29514E+11	28-Jan-18	3	7	0	18	1	0	1	1	1	2	2	2	2	2	1		1	1	5	8	0	1
1.29614E+11	23-Nov-17	3	7	0	30	4	1	2	2	1	2	2	2	2	2	1		1	1	1	7	0	1
1.29714E+11	28-May-18	3	7	0	26	3	1	2	2	1	2	2	2	2	2	1		1	1	3	7	0	1
1.29814E+11	21-Jan-18	3	7	1	18	1	0	1	1	1	2	2	2	2	2	1		1	1	5	7	0	1
1.29914E+11	20-Sep-17	3	7	1	60	8	1	5	1	1	2	2	2	2	2	1	1	1	1	4	6	0	1
1.30014E+11	3-Feb-18	3	7	0	30	4	1	2	2	1	2	2	2	2	2	1		1	1	4	7	0	1
1.30114E+11	1-Dec-17	3	7	0	20	2	0	1	1	1	2	2	2	2	2	1		1	1	5	8	0	1
1.30214E+11	12-May-18	3	7	0	50	8	1	5	1	1	2	2	2	2	2	1		1	1	4	8	0	1
1.30314E+11	1-Dec-17	3	7	1	33	4	1	2	2	1	2	1	2	2	2	1	1	2	1	2	7	0	1
1.30414E+11	1-Oct-17	3	7	1	60	8	1	5	1	1	2	2	2	2	2	1		1	1	4	8	0	1
1.30514E+11	25-Nov-17	3	7	0	19	1	0	1	1	1	2	2	2	2	2	1		1	1	5	6	1	1
1.30614E+11	7-Dec-17	3	7	0	22	2	0	1	1	1	2	2	2	2	2	1		1	1	5	6	0	1
1.30714E+11	1-Sep-17	3	7	0	32	4	1	2	2	1	2	2	2	2	2	1		1	1	1	7	0	1
1.30814E+11	3-Nov-17	3	7	0	32	4	1	2	2	1	2	2	2	2	2	1		1	1	3	7	0	1
1.30914E+11	26-Jan-18	3	7	0	47	7	1	4	2	1	2	2	2	2	2	1		1	1	3	7	0	1
1.31014E+11	26-Dec-17	3	7	1	36	5	1	3	3	1	2	2	2	2	2	1	1	1	1	3	7	0	1
1.31114E+11	6-Jan-18	3	7	0	25	3	1	2	2	1	2	2	2	2	2	1		1	1	6	7	0	1
1.31214E+11	23-Jan-18	3	7	0	30	4	1	2	2	1	2	2	2	2	2	1		1	1	6	8	0	1
1.31314E+11	27-Mar-18	3	7	0	47	7	1	4	2	1	2	2	2	2	2	1		1	1	1	8	0	1
1.31414E+11	16-Dec-17	3	7	0	30	4	1	2	2	1	2	2	2	2	2	1		1	1	1	7	0	1
1.31514E+11	2-Feb-18	3	7	1	51	8	1	5	1	1	2	2	2	2	2	1		1	1		7	0	1
1.31614E+11	23-Jan-18	3	7	0	22	2	0	1	1	1	2	2	2	2	2	1		1	1	5	8	0	1
1.31714E+11	24-Jan-18	3	7	0	59	8	1	5	1	1	2	2	2	2	2	1		1	1	3	7	0	1
1.31814E+11	26-Jan-18	3	7	0	38	5	1	3	3	1	2	2	2	2	2	1		1	1	3	7	0	1
1.31914E+11	17-Jan-18	3	7	0	16	1	0	1	1	1	2	2	2	2	2	1		1	1	5	8	0	1
1.32014E+11	21-Nov-17	3	7	1	28	3	1	2	2	1	1	2	2	2	2	1	1	1	1	1	7	0	1
1.32114E+11	13-Jan-18	3	7	0	25	3	1	2	2	1	2	2	2	2	2	1		1	1	5	8	0	1
1.32214E+11	14-Dec-17	3	7	1	31	4	1	2	2	1	2	2	2	2	2	1	1	1	1	3	6	0	1
1.32314E+11	6-Jan-18	3	7	1	60	8	1	5	1	1	2	2	2	2	2	1	2	1	1	4	6	0	1
1.32414E+11	23-Jan-18	3	7	0	31	4	1	2	2	1	2	2	2	2	2	1		1	1	3	7	0	1
1.32514E+11	29-Nov-17	3	7	1	68	8	1	5	1	1	2	2	2	2	2	1		1	1	4	7	0	1
1.32614E+11	15-Dec-17	3	7	0	22	2	0	1	1	1	2	2	2	2	2	1		1	1	5	6	0	1
1.32714E+11	6-Oct-17	3	7	1	51	8	1	5	1	1	2	2	2	2	2	1	1	2	1	2	7	0	1
1.32814E+11	12-Dec-17	3	7	1	45	7	1	4	2	1	2	2	2	2	2	1	2	1	1	4	7	0	1
1.32914E+11	20-Oct-17	3	7	0	40	6	1	3	3	1	2	2	2	2	2	1		1	1	3	7	0	1
1.33014E+11	7-Nov-17	3	7	0	37	5	1	3	3	1	2	2	2	2	2	1		1	1	1	7	0	1
1.33114E+11	12-Dec-17	3	7	0	21	2	0	1	1	1	2	2	2	2	2	1		1	1	5	7	0	1
1.33214E+11	27-Feb-18	3	7	1	40	6	1	3	3	1	2	2	2	2	2	1		1	1	3	8	0	1
1.33314E+11	1-Oct-17	3	7	0	19	1	0	1	1	1	2	2	2	2	2	1		1	1	5	8	0	1
1.33414E+11	16-Jan-18	3	7	0	23	2	0	1	1	1	2	2	2	2	2	1		1	1	5	7	0	1
1.33514E+11	26-Feb-18	3	7	1	21	2	0	1	1	1	2	2	2	2	2	1		2	1	5	7	0	1
1.33614E+11	2-May-18	3	7	0	26	3	1	2	2	1	2	2	2	2	2	1		1	1	5	7	0	1
1.33714E+11	15-Jan-18	3	7	1	65	8	1	5	1	1	2	2	2	2	2	1	1	1	1	1	8	0	1
1.33814E+11	29-May-18	3	7	0	25	3	1	2	2	1	2	2	2	2	2	1		1	1	6	7	0	1
1.33914E+11	1-Dec-17	3	7	0	22	2	0	1	1	1	2	2	2	2	2	1		1	1	5	7	0	1
1.34014E+11	25-May-18	3	7	0	25	3	1	2	2	1	2	2	2	2	2	1		1	1	3	7	0	1
1.34114E+11	1-Oct-17	3	7	1	29	3	1	2	2	1	2	2	2	2	2	1		1	1	1	7	0	1
1.34214E+11	27-Sep-17	3	7	0	17	1	0	1	1	1	2	2		2	2	1		1	1	5	8	0	1
1.34314E+11	12-Oct-17	3	7	1	28	3	1	2	2	1	2	2	2	2	2	1	1	1	1	1	7	0	1
1.34414E+11	16-Oct-17	3	7	1	65	8	1	5	1	1	2	2	2	2	2	1	2	1	1	6	7	0	1
1.34514E+11	23-Jan-18	3	7	0	21	2	0	1	1	1	2	2	2	2	2	1		1	1	5	7	0	1
1.34614E+11	26-Jan-18	3	7	0	42	6	1	3	3	1	1	2	1	1	2	1		1	1	4	8	0	1
1.34714E+12	14-Oct-17	3	7	1	119	8	1	5	1	1	2	2	2	2	2	1	1	2	1	5	8	0	1
1.34814E+11	19-May-18	3	7	1	25	3	1	2	2	1	2	2	2	2	2	1	1	1	1	3	8	0	1
1.34914E+11	26-Jan-18	3	7	0	30	4	1	2	2	1	2	2	2	2	2	1		1	1	3	7	0	1
1.35014E+11	6-Oct-17	3	7	1	32	4	1	2	2	1	1	2	2	2	2	1	1	1	1	4	8	0	1
1.35114E+11	16-Oct-17	3	7	1	23	2	0	1	1	1	2	2	2	2	2	1	2	1	1	2	7	0	1
1.35214E+11	15-Nov-17	3	7	1	32	4	1	2	2	1	2	2	2	2	2	1	2	1	1	2	7	0	1
1.35314E+11	2-Jan-18	3	7	0	55	8	1	5	1	1	2	2	2	2	2	1		1	1	4	8	0	1
1.35414E+11	17-May-18	3	7	0	25	3	1	2	2	1	2	2	2	2	2	1		2	1	3	6	0	1
1.35514E+11	27-Nov-17	3	7	0	27	3	1	2	2	1	2	2	1	1	2	1		1	1	4	7	0	1
1.35614E+11	27-Feb-18	3	7	1	20	2	0	1	1	1	2	2	2	2	2	1		1	1	4	7	0	1
1.35714E+11	18-May-18	3	7	0	43	6	1	3	3	1	2	2	2	2	2	1		1	1	3	7	0	1
1.35814E+11	10-May-18	3	7	1	30	4	1	2	2	1	2	2	2	2	2	1	1	1	1	3	7	0	1
1.35914E+11	1-Oct-17	3	7	0	25	3	1	2	2	1	2	2	2	2	2	1		1	1	3	6	0	1
1.36014E+11	17-Jan-18	3	7	1	41	6	1	3	3	1	2	2	2	2	2	1	1	1	1	2	8	0	1
1.36114E+11	15-Nov-17	3	7	0	43	6	1	3	3	1	2	2	1	1	2	1		2	1	6	7	0	1
1.36214E+11	15-Dec-17	3	7	0	26	3	1	2	2	1	2	2	2	2	2	1		1	1	3	6	0	1
1.36314E+11	6-Jan-18	3	7	0	52	8	1	5	1	1	2	2	2	2	2	1		1	1	4	7	0	1
1.36414E+11	27-Feb-18	3	7	0	21	2	0	1	1	1	2	2	2	2	2	1		1	1	5	8	0	1
1.36514E+11	15-May-18	3	7	0	38	5	1	3	3	1	2	2	2	2	2	1		1	1	1	7	0	1
1.36614E+11	5-Dec-17	3	7	0	38	5	1	3	3	1	2	2	2	2	2	1		1	1	1	6	0	1
1.36714E+11	28-May-18	3	7	0	18	1	0	1	1	1	2	2	2	2	2	1		1	1	5	7	0	1
1.36814E+11	20-May-18	3	7	0	48	7	1	4	2	1	2	2	2	2	2	1		1	1	1	7	0	1
1.36914E+11	1-Oct-17	3	7	0	24	2	0	1	1	1	2	2	2	2	2	1		1	1	5	7	0	1
1.37014E+11	2-Feb-18	3	7	0	27	3	1	2	2	1	2	2	2	2	2	1		1	1	1	7	0	1
1.37114E+11	31-Dec-17	3	7	0	24	2	0	1	1	1	2	2	2	2	2	1		1	1	3	7	0	1
1.37214E+11	5-Dec-17	3	7	1	17	1	0	1	1	1	2	2	2	2	2	1	1	1	1	5	8	0	1
1.37314E+11	16-Feb-18	3	7	1	32	4	1	2	2	1	2	2	2	2	2	1	1	2	1	2	7	0	1
1.37414E+11	13-Jan-18	3	7	0	22	2	0	1	1	1	1	2	2	2	2	1		1	1	6	8	0	1
1.37514E+11	1-Feb-18	3	7	1	30	4	1	2	2	1	2	2	2	2	2	1		1	1	1	7	0	1
1.37614E+11	27-Nov-17	3	7	1	18	1	0	1	1	1	2	2	2	2	2	1	2	1	1	5	7	0	1
1.37714E+11	18-Jan-18	3	7	1	20	2	0	1	1	1	2	2	2	2	2	1	2	1	1	6	8	0	1
1.37814E+11	14-Sep-17	3	7	1	46	7	1	4	2	1	2	2	2	2	2	1	2	2	1	3	3	0	1
1.37914E+11	4-Oct-17	3	7	1	44	6	1	3	3	1	2	2	2	2	2	1	1	2	1	3	7	0	1
1.38014E+11	21-Jan-18	3	7	0	22	2	0	1	1	1	2	2	2	2	2	1		1	1	5	8	0	1
1.38114E+11	24-May-18	3	7	0	17	1	0	1	1	1	2	2	2	2	2	1		1	1	5	7	0	1
1.38214E+11	15-Nov-17	3	7	1	70	8	1	5	1	1	2	2	2	2	2	1	1	1	1	4	7	0	1
1.38314E+11	24-Jan-18	3	7	0	34	4	1	2	2	1	2	2	2	2	2	1		1	1	1	7	0	1
1.38414E+11	13-Dec-17	3	7	1	37	5	1	3	3	1	2	2	2	2	2	1	1	1	1	3	8	0	1
1.38514E+11	28-Feb-18	3	7	0	20	2	0	1	1	1	2	2	2	2	2	1		1	1	3	7	0	1
1.38614E+11	21-Jan-18	3	7	1	52	8	1	5	1	1	2	2	2	2	2	1		1	1	6	7	0	1
1.38714E+11	26-Dec-17	3	7	0	50	8	1	5	1	1	2	2	2	2	2	1		1	1	3	8	0	1
1.38814E+11	25-Jan-18	3	7	0	44	6	1	3	3	1	1	2	2	2	2	1		1	1	3	8	0	1
1.38914E+11	27-Jan-18	3	7	1	51	8	1	5	1	1	2	2	2	2	2	1	2	1	1	1	6	0	1
1.39014E+11	14-Sep-17	3	7	1	30	4	1	2	2	1	2	1	2	2	2	1		1	1	1	8	0	1
1.39114E+11	9-Oct-17	3	7	0	28	3	1	2	2	1	2	2	2	1	2	1		1	1	6	7	0	1
1.39214E+11	23-Jan-18	3	7	1	27	3	1	2	2	1	2	2	2	2	2	1	1	1	1	3	8	0	1
1.39314E+11	13-Sep-17	3	7	1	26	3	1	2	2	1	2	2	2		2	1	1	1	1	5	7	0	1
1.39414E+11	1-Oct-17	3	7	1	16	1	0	1	1	1	2	2	2	2	2	1	1	1	1	5	7	0	1
1.39514E+11	19-Dec-17	3	7	0	22	2	0	1	1	1	2	2	2	2	2	1		1	1	5	7	0	1
1.39614E+11	21-Jan-18	3	7	0	26	3	1	2	2	1	2	2	2	2	2	1		1	1	3	7	0	1
1.39714E+11	14-Jan-18	3	7	0	20	2	0	1	1	1	2	2	2	2	2	1		1	1	3	7	0	1
1.39814E+11	27-Dec-17	3	7	0	24	2	0	1	1	1	2	2	2	2	2	1		1	1	3	7	0	1
1.39914E+11	1-Nov-17	3	7	1	60	8	1	5	1	1	2	2	2	2	2	1	2	1	1	4	8	0	1
1.40014E+11	27-Sep-17	3	7	1	31	4	1	2	2	1	2	2	2	2	2	1	1	1	1	3	7	0	1
1.40114E+11	17-Feb-18	3	7	0	28	3	1	2	2	1	2	2	2	2	2	1		1	1	3	7	0	1
1.40214E+11	15-Jan-18	3	7	1	39	5	1	3	3	1	2	2	2	2	2	1		1	1	2	7	0	1
1.40314E+11	13-Dec-17	3	7	1	27	3	1	2	2	1	2	2	2	2	2	1	2	1	1	3	8	0	1
1.40414E+11	26-Jan-18	3	7	0	62	8	1	5	1	1	2	2	2	2	2	1		1	1	4	8	0	1
1.40514E+11	26-May-18	3	7	0	30	4	1	2	2	1	2	2	2	2	2	1		1	1	3	8	0	1
1.40614E+11	13-Dec-17	3	7	0	62	8	1	5	1	1	2	2	2	2	2	1		1	1	3	8	0	1
1.40714E+11	3-Jan-18	3	7	0	45	7	1	4	2	1	2	2	2	2	2	1		1	1	3	7	0	1
1.40814E+11	31-Jan-18	3	7	0	70	8	1	5	1	1	2	2	2	2	2	1		1	1	4	7	0	1
1.40914E+11	4-Dec-17	3	7	0	39	5	1	3	3	1	2	2	2	2	2	1		1	1	1	7	0	1
1.41014E+11	21-Dec-17	3	7	1	50	8	1	5	1	1	2	2	2	2	2	1		1	1	4	7	0	1
1.41114E+11	17-Oct-17	3	7	1	21	2	0	1	1	1	2	2	2	2	2	1	1	2	1	5	8	0	1
1.41214E+11	28-Dec-17	3	7	0	15	1	0	1	1	1	2	2	2	2	2	1		1	1	5	6	0	1
1.41314E+11	26-May-18	3	7	1	30	4	1	2	2	1	2	2	2	2	2	1	1	1	1	3	8	0	1
1.41414E+11	9-Dec-17	3	7	1	27	3	1	2	2	1	2	2	2	2	2	1		1	1	3	7	0	1
1.41514E+11	1-Dec-17	3	7	0	59	8	1	5	1	1	2	2	2	2	2	1		1	1	3	7	0	1
1.41614E+11	27-Apr-18	3	7	0	56	8	1	5	1	1	2	2	2	2	2	1		1	1	3	6	0	1
1.41714E+11	7-Jan-18	3	7	0	51	8	1	5	1	1	2	2	2	2	2	1		1	1	1	7	0	1
1.41814E+11	30-May-18	3	7	0	70	8	1	5	1	1	2	2	2	2	2	1		1	1	4	7	0	1
1.41914E+11	29-May-18	3	7	1	29	3	1	2	2	1	2	2	2	2	2	1	1	1	1		7	0	1
1.42014E+11	1-Nov-17	3	7	1	40	6	1	3	3	1	2	2	2	2	2	1	2	1	1		6	0	1
1.42114E+11	30-Jan-18	3	7	1	24	2	0	1	1	1	2	2	2	2	2	1	1	1	1	3	6	0	1
1.42214E+11	22-Dec-17	3	7	0	28	3	1	2	2	1	2	2	2	2	2	1		1	1	6	7	0	1
1.42314E+11	27-Feb-18	3	7	1	38	5	1	3	3	1	2	2	2	2	2	1		1	1	3	6	0	1
1.42414E+11	19-Jan-18	3	7	1	22	2	0	1	1	1	2	2	2	2	2	1		1	1	3	7	0	1
1.42514E+11	1-Sep-17	3	7	1	18	1	0	1	1	1	2	2	2	2	2	1	1	1	1	5	7	0	1
1.42614E+11	7-Dec-17	3	7	0	30	4	1	2	2	1	2	2	2	2	2	1		1	1	1	7	0	1
1.42714E+11	26-Dec-17	3	7	1	39	5	1	3	3	1	2	1	2	2	2	1	1	1	1	3	8	0	1
1.42814E+11	10-Nov-17	3	7	0	44	6	1	3	3	1	2	2	2	2	2	1		1	1	1	7	0	1
1.42914E+11	19-Dec-17	3	7	0	25	3	1	2	2	1	2	2	2	2	2	1		1	1	3	8	0	1
1.43014E+11	12-Sep-17	3	7	1	35	5	1	3	3	1	2	2	2	2	2	1	1	1	1	3	8	0	1
1.43114E+11	24-Jan-18	3	7	0	21	2	0	1	1	1	2	2	2	2	2	1		1	1	3	8	0	1
1.43214E+11	30-Jan-18	3	7	0	32	4	1	2	2	1	2	2	2	2	2	1		1	1	1	6	0	1
1.43314E+11	1-Dec-17	3	7	0	58	8	1	5	1	1	2	2	2	2	2	1		1	1	1	8	0	1
1.43414E+11	20-Oct-17	3	7	0	27	3	1	2	2	1	2	2	2	2	2	1		1	1	3	7	0	1
1.43514E+11	18-Dec-17	3	7	0	57	8	1	5	1	1	2	2	2	2	2	1		1	1	4	7	0	1
1.43614E+11	1-Oct-17	3	7	0	57	8	1	5	1	1	2	2	2	2	2	1		1	1	4	7	0	1
1.43714E+11	28-Apr-18	3	7	1	25	3	1	2	2	1	2	2	2	2	2	1	1	1	1	5	7	0	1
1.43814E+11	1-Nov-17	3	7	0	32	4	1	2	2	1	2	2	1	1	2	1		1	1	3	7	0	1
1.43914E+11	14-Dec-17	3	7	1	60	8	1	5	1	1	2	2	2	2	2	1		1	1	1	8	0	1
1.44014E+11	14-Sep-17	3	7	1	15	1	0	1	1	1	2	2	2	2	2	1	1	1	1	5	8	0	1
1.44114E+11	17-Dec-17	3	7	0	39	5	1	3	3	1	2	2	2	2	2	1		1	1	1	7	0	1
1.44214E+11	23-Dec-17	3	7	0	23	2	0	1	1	1	2	2	2	2	2	1		1	1	5	8	0	1
1.44314E+11	29-May-18	3	7	0	54	8	1	5	1	1	2	2	1	2	2	1		1	1	3	8	0	1
1.44414E+11	12-Sep-17	3	7	1	75	8	1	5	1	1	2	2	2	2	2	1	1	2	1	1	7	0	1
1.44514E+11	23-May-18	3	7	1	24	2	0	1	1	1	2	2	2	2	2	1	1	1	1	3	8	0	1
1.44614E+11	28-May-18	3	7	0	37	5	1	3	3	1	2	2	2	2	2	1		1	1	3	7	0	1
1.44714E+11	26-Jan-18	3	7	0	25	3	1	2	2	1	2	2	2	2	2	1		1	1	1	6	0	1
1.44814E+11	28-Jan-18	3	7	0	17	1	0	1	1	1	2	2	2	2	2	1		1	1	5	7	0	1
1.44914E+11	14-Dec-17	3	7	1	45	7	1	4	2	1	2	2	2	2	2	1	1	1	1	1	7	0	1
1.45014E+11	25-Sep-17	3	7	0	28	3	1	2	2	1	2	2	2	2	2	1		1	1	1	8	0	1
1.45114E+11	26-Feb-18	3	7	1	34	4	1	2	2	1	2	2	2	2	2	1		1	1	2	8	0	1
1.45214E+11	13-Oct-17	3	7	0	62	8	1	5	1	1	2	2	2	2	2	1		1	1	4	7	0	1
1.45314E+11	23-Dec-17	3	7	1	21	2	0	1	1	1	2	2	2	2	2	1	1	1	1	5	7	0	1
1.45414E+11	21-Jan-18	3	7	0	32	4	1	2	2	1	2	2	2	2	2	1		1	1	3	7	0	1
1.45514E+11	13-Nov-17	3	7	0	22	2	0	1	1	1	2	2	2	2		1		1	1	3	6	0	1
1.45614E+11	18-May-18	3	7	1	25	3	1	2	2	1	2	1	2	2	2	1	1	1	1	5	7	0	1
1.45714E+11	25-Jan-18	3	7	1	16	1	0	1	1	1	2	2	2	2	2	1	1	1	1	5	8	0	1
1.45814E+11	1-Jan-18	3	7	1	28	3	1	2	2	1	2	2	2	2	2	1		1	1	3	7	0	1
1.45914E+11	1-Nov-17	3	7	0	15	1	0	1	1	1	2	2	2	2	2	1		1	1	5	6	0	1
1.46014E+11	7-May-18	3	7	0	58	8	1	5	1	1	2	2	2	2	2	1		1	1	3	7	0	1
1.46114E+11	30-May-18	3	7	1	28	3	1	2	2	1	2	2	2	2	2	1	1	1	1	1	7	0	1
1.46214E+11	3-Oct-17	3	7	0	44	6	1	3	3	1	2	2	2	2	2	1		1	1	1	7	0	1
1.46314E+11	14-Nov-17	3	7	1	36	5	1	3	3	1	2	2	2	2	2	1	1	1	1	3	7	0	1
1.46414E+11	17-May-18	3	7	0	28	3	1	2	2	1	2	2	2	2	2	1		1	1	3	7	0	1
1.46514E+11	27-Feb-18	3	7	1	74	8	1	5	1	1	2	2	2	2	2	1		1	1	4	8	0	1
1.46614E+11	18-Feb-18	3	7	0	56	8	1	5	1	1	2	2	2	2	2	1		1	1	1	7	0	1
1.46714E+11	21-Dec-17	3	7	0	59	8	1	5	1	1	2	2	2	2	2	1		1	1	3	6	0	1
1.46814E+11	19-Jan-18	3	7	0	20	2	0	1	1	1	2	2	2	2	2	1		1	1	5	7	0	1
1.46914E+11	15-Jan-18	3	7	0	64	8	1	5	1	1	2	2	2	2	2	1		1	1	4	7	0	1
1.47014E+11	23-Jan-18	3	7	0	19	1	0	1	1	1	2	2	2	2	2	1		1	1	5	8	0	1
1.47114E+11	12-Dec-17	3	7	1	32	4	1	2	2	1	2	2	2	2	2	1	2	1	1	2	7	0	1
1.47214E+11	5-May-18	3	7	0	23	2	0	1	1	1	2	2	2	2	2	1		1	1	3	8	0	1
1.47314E+11	1-Dec-17	3	7	1	66	8	1	5	1	1	2	2	2	2	2	1	2	1	1	6	6	0	1
1.47414E+11	1-Nov-17	3	7	0	34	4	1	2	2	1	1	2	2	2	2	1		1	1	1	7	0	1
1.47514E+11	1-Sep-17	3	7	1	27	3	1	2	2	1	2	2	2	2	2	1		1	1	3	7	0	1
1.47614E+11	20-Feb-18	3	7	0	34	4	1	2	2	1	2	2	2	2	2	1		1	1	6	8	0	1
1.47714E+11	1-Nov-17	3	7	1	17	1	0	1	1	1	2	2	2	2	2	1	1	1	1	5	8	0	1
1.47814E+11	29-Jan-18	3	7	1	70	8	1	5	1	1	2	2	2	2	2	1		1	1	4	8	0	1
1.47914E+11	2-May-18	3	7	1	52	8	1	5	1	1	2	2	2	2	2	1		1	1	4	8	0	1
1.48014E+11	13-May-18	3	7	0	50	8	1	5	1	1	2	2	2	2	2	1		1	1	3	7	0	1
1.48114E+11	31-Dec-17	3	7	0	42	6	1	3	3	1	2	2	2	2	2	1		1	1	3	8	0	1
1.48214E+11	29-May-18	3	7	0	31	4	1	2	2	1	2	2	2	2	2	1		1	1	3	7	0	1
1.48314E+11	15-Oct-17	3	7	0	29	3	1	2	2	1	1	2	2	2	2	1		1	1	6	8	0	1
1.48414E+11	16-Jan-18	3	7	1	30	4	1	2	2	1	2	2	2	2	2	1	1	1	1	3	8	0	1
1.48514E+11	13-Sep-17	3	7	1	29	3	1	2	2	1	2	2	2		2	1		1	1	3	8	0	1
1.48614E+11	27-Feb-18	3	7	0	40	6	1	3	3	1	2	2	2	2	2	1		1	1	4	8	0	1
1.48714E+11	22-Dec-17	3	7	0	27	3	1	2	2	1	2	2	2	2	2	1		1	1	5	6	0	1
1.48814E+11	30-Nov-17	3	7	0	19	1	0	1	1	1	2	2	2	2	2	1		1	1	5	6	0	1
1.48914E+11	17-Oct-17	3	7	0	29	3	1	2	2	1	2	2	2	2	2	1		1	1	3	7	0	1
1.49014E+11	1-Jan-18	3	7	0	24	2	0	1	1	1	2	2	2	2	2	1		1	1	6	7	0	1
1.49114E+11	18-Sep-17	3	7	1	27	3	1	2	2	1	2	2	2	2	2	1	1	2	1	3	8	0	1
1.49214E+11	21-Nov-17	3	7	0	26	3	1	2	2	1	2	2	2	2	2	1		1	1	3	6	0	1
1.49314E+11	4-Oct-17	3	7	1	19	1	0	1	1	1	2	2	2	2	2	1	1	1	1	5	7	0	1
1.49414E+11	3-Jan-18	3	7	0	39	5	1	3	3	1	2	2	2	2	2	1		1	1	3	8	0	1
1.49514E+11	10-Dec-17	3	7	0	31	4	1	2	2	1	2	2	2	2	2	1		1	1	3	7	0	1
1.49614E+11	21-Jan-18	3	7	1	17	1	0	1	1	1	2	2	2	2	2	1	1	1	1	5	7	0	1
1.49714E+11	29-May-18	3	7	1	24	2	0	1	1	1	2	2	2	2	2	1	1	1	1	1	7	0	1
1.49814E+11	18-Nov-17	3	7	0	65	8	1	5	1	1	2	2	2	2	2	1		1	1	4	7	0	1
1.49914E+11	23-May-18	3	7	0	65	8	1	5	1	1	2	2	2	2	2	1		2	1	3	8	0	1
1.50014E+11	20-Jan-18	3	7	0	21	2	0	1	1	1	2	2	2	2	2	1		1	1	5	8	0	1
1.50114E+11	7-Jan-18	3	7	0	66	8	1	5	1	1	2	2	2	2	2	1		1	1	3	7	0	1
1.50214E+11	21-Nov-17	3	7	0	17	1	0	1	1	1	2	2	2	2	2	1		1	1	5	7	0	1
1.50314E+11	1-Nov-17	3	7	0	62	8	1	5	1	1	2	2	2	2	2	1		1	1	6	8	0	1
1.50414E+11	1-Sep-17	3	7	1	38	5	1	3	3	1	2	2	2	2	2	1	2	1	1	3	8	0	1
1.50514E+11	11-Oct-17	3	7	1	22	2	0	1	1	1	2	1	2	2	2	1	1	2	1	5	7	0	1
1.50614E+11	29-Jan-18	3	7	1	58	8	1	5	1	1	2	2	2	2	2	1		1	1	1	7	0	1
1.50714E+11	19-Dec-17	3	7	0	21	2	0	1	1	1	2	2	2	2	2	1		1	1	5	7	0	1
1.50814E+11	19-Dec-17	3	7	1	17	1	0	1	1	1	2	2	2	2	2	1	1	1	1	5	7	0	1
1.50914E+11	27-Sep-17	3	7	0	18	1	0	1	1	1	2	2	2	2	2	1		1	1	5	7	0	1
1.51014E+11	1-May-18	3	7	1	39	5	1	3	3	1	2	2	2	2	2	1	2	1	1	1	8	0	1
1.51114E+11	23-Oct-17	3	7	0	29	3	1	2	2	1	2	2	2	2	2	1		1	1	3	7	0	1
1.51214E+11	17-Jan-18	3	7	1	27	3	1	2	2	1	2	2	2	2	2	1		1	1	2	8	0	1
1.51314E+11	6-Oct-17	3	7	0	42	6	1	3	3	1	2	2	2	2	2	1		1	1	1	7	0	1
1.51414E+11	26-Feb-18	3	7	0	70	8	1	5	1	1	2	2	2	2	2	1		1	1	6	8	0	1
1.51514E+11	17-Jan-18	3	7	0	28	3	1	2	2	1	2	2	2	2	2	1		1	1	3	8	0	1
1.51614E+11	4-May-18	3	7	1	40	6	1	3	3	1	2	2	2	2	2	1	1	1	1	4	8	0	1
1.51714E+11	16-Jan-18	3	7	0	25	3	1	2	2	1	2	2	2	2	2	1		1	1	3	7	0	1
1.51814E+11	18-Sep-17	3	7	0	50	8	1	5	1	1	2	2	2	2	2	1		1	1	3	7	0	1
1.51914E+11	1-Dec-17	3	7	1	52	8	1	5	1	1	2	2	2	2	2	1	2	2	1	1	8	0	1
1.52014E+11	9-Oct-17	3	7	1	29	3	1	2	2	1	2	2	2	2	2	1	2	1	1	3	8	0	1
1.52114E+11	11-Oct-17	3	7	0	15	1	0	1	1	1	2	2	2	2	2	1		1	1	5	8	0	1
1.52214E+11	16-Dec-17	3	7	0	52	8	1	5	1	1	2	2	2	2	2	1		1	1	4	7	0	1
1.52314E+11	16-Oct-17	3	7	1	27	3	1	2	2	1	2	2	2	2	2	1	1	1	1		7	0	1
1.52414E+11	19-Jan-18	3	7	1	28	3	1	2	2	1	2	2	2	2	2	1		1	1	1	7	0	1
1.52514E+11	1-Sep-17	3	7	0	27	3	1	2	2	1	2	2	2	2	2	1		1	1	3	8	0	1
1.52614E+11	24-Nov-17	3	7	0	37	5	1	3	3	1	2	2	2	2	2	1		1	1	3	6	0	1
1.52714E+11	16-Jan-18	3	7	1	24	2	0	1	1	1	2	2	2	2	2	1		1	1	5	7	0	1
1.52814E+11	30-Jan-18	3	7	0	30	4	1	2	2	1	2	2	2	2	2	1		1	1	3	7	0	1
1.52914E+11	13-Nov-17	3	7	1	65	8	1	5	1	1	2	2	1		2	1	2	1	1	4	7	0	1
1.53014E+11	4-Oct-17	3	7	0	26	3	1	2	2	1	2	2	2	2	2	1		1	1	3	7	0	1
1.53114E+11	8-Dec-17	3	7	0	17	1	0	1	1	1	2	2	2	2	2	1		1	1	5	7	0	1
1.53214E+11	24-Jan-18	3	7	1	17	1	0	1	1	1	2	2	2	2	2	1		1	1	5	8	0	1
1.53314E+11	13-Oct-17	3	7	0	27	3	1	2	2	1	2	2	2	2	2	1		1	1	1	6	0	1
1.53414E+11	1-Sep-17	3	7	0	50	8	1	5	1	1	2	2	2	2	2	1		1	1	3	7	0	1
1.53514E+11	20-May-18	3	7	0	21	2	0	1	1	1	2	2	2	2	2	1		1	1	5	7	0	1
1.53614E+11	14-May-18	3	7	1	35	5	1	3	3	1	2	2	2	2	2	1	1	1	1	1	7	0	1
1.53714E+11	23-Nov-17	3	7	1	21	2	0	1	1	1	2	2	2	2	2	1	2	1	1	5	7	0	1
1.53814E+11	7-Dec-17	3	7	0	22	2	0	1	1	1	2	2	2	2	2	1		1	1	5	8	0	1
1.53914E+11	19-Oct-17	3	7	0	19	1	0	1	1	1	2	2	2	2	2	1		1	1	5	6	0	1
1.54014E+11	19-May-18	3	7	1	38	5	1	3	3	1	2	2	2	2	2	1	1	1	1	1	7	0	1
1.54114E+11	14-Sep-17	3	7	1	16	1	0	1	1	1	2	2	2	2	2	1	1	1	1	5	7	0	1
1.54214E+11	23-Jan-18	3	7	0	26	3	1	2	2	1	2	2	2	2	2	1		1	1	6	8	0	1
1.54314E+11	24-Jan-18	3	7	0	17	1	0	1	1	1	2	2	2	2	2	1		1	1	5	1	0	1
1.54414E+11	19-Dec-17	3	7	0	30	4	1	2	2	1	2	2	2	2	2	1		1	1	3	7	0	1
1.54514E+11	17-May-18	3	7	1	29	3	1	2	2	1	2	2	2	2	2	1	1	1	1	3	7	0	1
1.54614E+11	1-Oct-17	3	7	0	20	2	0	1	1	1	2	2	2	2	2	1		1	1	5	7	0	1
1.54714E+11	25-Jan-18	3	7	0	18	1	0	1	1	1	2	2	2	2	2	1		1	1	5	7	0	1
1.54814E+11	2-Jan-18	3	7	1	36	5	1	3	3	1	2	2	2	2	2	1	1	1	1	2	7	0	1
1.54914E+11	18-Jan-18	3	7	1	29	3	1	2	2	1	2	2	2	2	2	1	2	1	1	3	8	0	1
1.55014E+11	9-Nov-17	3	7	0	65	8	1	5	1	1	2	2	2	2	2	1		1	1	4	8	0	1
1.55114E+11	29-May-18	3	7	0	44	6	1	3	3	1	2	2	2	2	2	1		1	1	3	7	0	1
1.55214E+11	23-Nov-17	3	7	0	47	7	1	4	2	1	2	2	2	2	2	1		1	1	1	7	0	1
1.55314E+11	10-May-18	3	7	0	41	6	1	3	3	1	2	2	2	2	2	1		1	1	1	7	0	1
1.55414E+11	10-Nov-17	3	7	0	54	8	1	5	1	1	2	2	2	2	2	1		1	1	4	8	0	1
1.55514E+11	2-Feb-18	3	7	1	21	2	0	1	1	1	2	2	2	2	2	1	1	1	1	3	6	0	1
1.55614E+11	26-Jan-18	3	7	1	23	2	0	1	1	1	2	2	2	2	2	1	2	1	1	5	6	0	1
1.55714E+11	5-Dec-17	3	7	0	59	8	1	5	1	1	2	2	2	2	2	1		1	1	4	7	0	1
1.55814E+11	13-Sep-17	3	7	0	29	3	1	2	2	1	2	2	2		2	1		1	1	1	7	0	1
1.55914E+11	14-Oct-17	3	7	1	24	2	0	1	1	1	2	2	2	2	2	1	1	1	1	1	7	0	1
1.56014E+11	1-Nov-17	3	7	0	20	2	0	1	1	1	2	2	2	2	2	1		1	1	5	6	0	1
1.56114E+11	25-May-18	3	7	1	26	3	1	2	2	1	2	2	2	2	2	1		1	1	5	7	0	1
1.56214E+11	22-May-18	3	7	1	25	3	1	2	2	1	2	2	2	2	2	1	1	1	1	1	6	0	1
1.56314E+11	20-Oct-17	3	7	1	29	3	1	2	2	1	2	2	2	2	2	1	1	1	1	2	7	0	1
1.56414E+11	27-Jan-18	3	7	1	48	7	1	4	2	1	2	2	2	2	2	1	1	1	1	1	6	0	1
1.56514E+11	9-Oct-17	3	7	1	23	2	0	1	1	1	2	2	2	2	2	1	1	1	1	5	8	0	1
1.56614E+11	12-May-18	3	7	1	25	3	1	2	2	1	2	2	2	2	2	1	2	1	1	3	7	0	1
1.56714E+11	1-Nov-17	3	7	1	67	8	1	5	1	1	2	2	2	2	2	1	1	1	1	3	6	0	1
1.56814E+11	2-Jan-18	3	7	1	24	2	0	1	1	1	2	2	2	2	2	1		1	1	5	7	0	1
1.56914E+11	1-Nov-17	3	7	1	23	2	0	1	1	1	2	2	2	2	2	1	1	1	1	5	6	0	1
1.57014E+11	25-Sep-17	3	7	1	45	7	1	4	2	1	2	1	1	1	2	1		2	1	1	7	0	1
1.57114E+11	16-Dec-17	3	7	0	25	3	1	2	2	1	2	2	2	2	2	1		1	1	5	7	0	1
1.57214E+11	19-May-18	3	7	0	28	3	1	2	2	1	2	2	2	2	2	1		2	1	5	7	0	1
1.57314E+11	1-Nov-17	3	7	0	26	3	1	2	2	1	2	2	2	2	2	1		1	1	5	8	0	1
1.57414E+11	1-Sep-17	3	7	1	31	4	1	2	2	1	2	2	2	2	2	1	1	1	1	1	8	0	1
1.57514E+11	24-Jan-18	3	7	0	37	5	1	3	3	1	2	2	2	2	2	1		1	1	3	7	0	1
1.57614E+11	3-Jan-18	3	7	1	28	3	1	2	2	1	2	2	2	2	2	1	1	1	1	3	8	0	1
1.57714E+11	27-Nov-17	3	7	0	45	7	1	4	2	1	2	2	2	2	2	1		1	1	4	8	0	1
1.57814E+11	27-Jan-18	3	7	0	28	3	1	2	2	1	2	2	2	2	2	1		1	1	3	7	0	1
1.57914E+11	28-Jan-18	3	7	1	70	8	1	5	1	1	2	2	2	2	2	1	2	1	1	4	7	0	1
1.58014E+11	24-Nov-17	3	7	1	37	5	1	3	3	1	2	2	2	2	2	1		1	1	3	8	0	1
1.58114E+11	21-Jan-18	3	7	0	56	8	1	5	1	1	2	2	2	2	2	1		1	1	3	8	0	1
1.58214E+11	4-Dec-17	3	7	0	25	3	1	2	2	1	2	2	2	2	2	1		1	1	3	6	0	1
1.58314E+11	20-Dec-17	3	7	0	61	8	1	5	1	1	2	2	2	2	2	1		1	1	5	7	0	1
1.58414E+11	7-Dec-17	3	7	0	21	2	0	1	1	1	2	2	2	2	2	1		1	1	5	1	0	1
1.58514E+11	27-Feb-18	3	7	1	17	1	0	1	1	1	2	2	2	2	2	1		1	1	5	8	0	1
1.58614E+11	2-Jan-18	3	7	0	34	4	1	2	2	1	2	2	2	2	2	1		1	1	1	7	0	1
1.58714E+11	19-May-18	3	7	0	22	2	0	1	1	1	2	2	2	2	2	1		1	1	3	7	0	1
1.58814E+11	10-Oct-17	3	7	1	59	8	1	5	1	1	2	2	2	2	2	1	2	2	1	4	7	0	1
1.58914E+11	5-Dec-17	3	7	0	32	4	1	2	2	1	2	2	2	2	2	1		1	1	3	7	0	1
1.59014E+11	26-May-18	3	7	1	29	3	1	2	2	1	2	2	2	2	2	1	1	1	1	1	7	0	1
1.59114E+11	24-Jan-18	3	7	1	76	8	1	5	1	1	2	2	2	2	2	1		1	1	4	8	0	1
1.59214E+11	21-Dec-17	3	7	0	38	5	1	3	3	1	2	2	2	2	2	1		1	1	3	8	0	1
1.59314E+11	21-Dec-17	3	7	1	17	1	0	1	1	1	2	2	2	2	2	1		1	1	5	7	0	1
1.59414E+11	26-Feb-18	3	7	0	35	5	1	3	3	1	2	2	2	2	2	1		1	1	5	7	0	1
1.59514E+11	19-Jan-18	3	7	0	17	1	0	1	1	1	2	2	2	2	2	1		1	1	5	7	0	1
1.59614E+11	7-Dec-17	3	7	1	44	6	1	3	3	1	2	2	2	2	2	1	2	2	1	3	7	0	1
1.59714E+11	29-Jan-18	3	7	0	17	1	0	1	1	1	2	2	2	2	2	1		1	1	5	8	0	1
1.59814E+11	21-Nov-17	3	7	0	40	6	1	3	3	1	2	2	2	2	2	1		1	1	3	7	0	1
1.59914E+11	19-May-18	3	7	0	20	2	0	1	1	1	2	2	2	2	2	1		1	1	5	7	0	1
1.60014E+11	25-Nov-17	3	7	0	25	3	1	2	2	1	2	2	2	2	2	1		1	1	3	6	0	1
1.60114E+11	29-Dec-17	3	7	0	30	4	1	2	2	1	2	2	2	2	2	1		1	1	3	8	0	1
1.60214E+11	1-Sep-17	3	7	0	60	8	1	5	1	1	2	2	2	2	2	1		1	1	3	7	0	1
1.60314E+11	15-May-18	3	7	1	35	5	1	3	3	1	2	2	2	2	2	1	1	1	1	4	8	0	1
1.60414E+11	21-Jan-18	3	7	0	22	2	0	1	1	1	2	2	2	2	2	1		1	1	5	8	0	1
1.60514E+11	12-May-18	3	7	1	40	6	1	3	3	1	2	2	2	2	2	1	1	1	1	2	7	0	1
1.60614E+11	23-Jan-18	3	7	0	20	2	0	1	1	1	2	2	2	2	2	1		1	1	5	7	0	1
1.60714E+11	1-Nov-17	3	7	1	22	2	0	1	1	1	2	2	2	2	2	1		1	1	5	8	0	1
1.60814E+11	1-Sep-17	3	7	1	19	1	0	1	1	1	2	2	2	2	2	1	2	1	1	5	6	0	1
1.60914E+11	20-May-18	3	7	0	19	1	0	1	1	1	2	2	2	2	2	1		1	1	5	7	0	1
1.61014E+11	5-Dec-17	3	7	0	25	3	1	2	2	1	2	2	2	2	2	1		1	1	1	7	0	1
1.61114E+11	18-Dec-17	3	7	0	24	2	0	1	1	1	2	2	2	2	2	1		1	1	3	7	0	1
1.61214E+11	1-Nov-17	3	7	0	32	4	1	2	2	1	2	2	2	2	2	1		1	1	3	7	0	1
1.61314E+11	23-Nov-17	3	7	1	42	6	1	3	3	1	2	2	1	1	2	1	1	2	1	3	7	0	1
1.61414E+11	9-Oct-17	3	7	0	20	2	0	1	1	1		2	2	2	2	1		1	1	5	8	0	1
1.61514E+11	18-May-18	3	7	1	60	8	1	5	1	1	2	2	2	2	2	1	2	1	1	4	7	0	1
1.61614E+11	8-Nov-17	3	7	1	30	4	1	2	2	1	2	2	2	2	2	1	1	1	1	5	8	0	1
1.61714E+11	31-Dec-17	3	7	0	24	2	0	1	1	1	2	2	2	2	2	1		1	1	5	8	0	1
1.61814E+11	2-Jan-18	3	7	1	17	1	0	1	1	1	2	2	2	2	2	1	1	1	1	5	8	0	1
1.61914E+11	22-Dec-17	3	7	0	32	4	1	2	2	1	2	2	1	1	2	1		1	1	3	6	0	1
1.62014E+11	28-May-18	3	7	0	40	6	1	3	3	1	2	2	2	2	2	1		1	1	3	7	0	1
1.62114E+11	31-Jan-18	3	7	0	75	8	1	5	1	1	2	2	2	2	2	1		1	1	4	7	0	1
1.62214E+11	26-Jan-18	3	7	1	31	4	1	2	2	1	2	2	2	2	2	1		1	1	2	8	0	1
1.62314E+11	12-May-18	3	7	1	50	8	1	5	1	1	2	2	2	2	2	1	1	1	1	3	8	0	1
1.62414E+11	11-Oct-17	3	7	0	36	5	1	3	3	1	2	2	2	2	2	1		1	1	4	7	0	1
1.62514E+11	17-Dec-17	3	7	1	77	8	1	5	1	1	2	2	2	2	2	1	2	1	1	4	7	0	1
1.62614E+11	15-Sep-17	3	7	0	19	1	0	1	1	1	2	2	2		2	1		1	1	5	7	0	1
1.62714E+11	4-Dec-17	3	7	1	24	2	0	1	1	1	2	2	2	2	2	1	1	1	1	5	8	0	1
1.62814E+11	1-Feb-18	3	7	0	40	6	1	3	3	1	2	2	2	2	2	1		1	1	3	7	0	1
1.62914E+11	29-Nov-17	3	7	0	22	2	0	1	1	1	2	2	1	2	2	1		1	1	5	7	0	1
1.63014E+11	7-Nov-17	3	7	0	57	8	1	5	1	1	2	2	2	2	2	1		1	1	4	7	0	1
1.63114E+11	24-Dec-17	3	7	0	30	4	1	2	2	1	2	2	2	2	2	1		1	1	1	7	0	1
1.63214E+11	23-Dec-17	3	7	0	37	5	1	3	3	1	2	1	1	1	2	1		1	1	1	8	0	1
1.63314E+11	27-Feb-18	3	7	0	36	5	1	3	3	1	2	2	2	2	2	1		1	1	3	8	0	1
1.63414E+11	28-Nov-17	3	7	0	24	2	0	1	1	1	2	2	2	2	2	1		1	1	5	7	0	1
1.63514E+11	8-May-18	3	7	1	29	3	1	2	2	1	2	2	2	2	2	1		1	1	3	6	0	1
1.63614E+11	23-Dec-17	3	7	1	22	2	0	1	1	1	2	2	2	2		1	1	1	1	5	7	0	1
1.63714E+11	17-Jan-18	3	7	0	23	2	0	1	1	1	2	2	2	2	2	1		1	1	5	8	0	1
1.63814E+11	1-Nov-17	3	7	0	25	3	1	2	2	1	2	2	2	2	2	1		1	1	6	7	0	1
1.63914E+11	14-May-18	3	7	1	32	4	1	2	2	1	2	2	2	2	2	1	1	2		1	7	0	1
1.64014E+11	9-Oct-17	3	7	0	60	8	1	5	1	1	2	2	2	2	2	1		1	1	4	7	0	1
1.64114E+11	6-Oct-17	3	7	0	27	3	1	2	2	1	2	2	2	2	2	1		1	1	3	7	0	1
1.64214E+11	15-Dec-17	3	7	1	82	8	1	5	1	1	2	2	2	2	2	1	1	1	1	4	7	0	1
1.64314E+11	11-Oct-17	3	7	1	35	5	1	3	3	1	2	2	2	2	2	1		1	1	3	7	0	1
1.64414E+11	31-Dec-17	3	7	0	32	4	1	2	2	1	2	2	2	2	2	1		1	1	1	7	0	1
1.64514E+11	17-May-18	3	7	0	16	1	0	1	1	1	2	2	2	2	2	1		1	1	5	7	0	1
1.64614E+11	29-May-18	3	7	0	40	6	1	3	3	1	2	2	2	2	2	1		1	1	1	7	0	1
1.64714E+11	28-Feb-18	3	7	0	47	7	1	4	2	1	2	2	2	2	2	1		1	1	1	7	0	1
1.64814E+11	26-Feb-18	3	7	0	48	7	1	4	2	1	2	2	2	2	2	1		1	1	3	6	0	1
1.64914E+11	26-Sep-17	3	7	1	19	1	0	1	1	1	2	2	2	2	2	1	1	1	1	6	7	0	1
1.65014E+11	21-Jan-18	3	7	1	65	8	1	5	1	1	2	2	2	2	2	1		1	1	4	7	0	1
1.65114E+11	24-May-18	3	7	0	53	8	1	5	1	1	2	2	2	2	2	1		1	1	4	7	0	1
1.65214E+11	1-Jan-18	3	7	0	22	2	0	1	1	1	2	2	2	2	2	1		1	1	5	7	0	1
1.65314E+11	27-Nov-17	3	7	0	30	4	1	2	2	1	2	2	1	1	2	1		2	1	3	7	0	1
1.65414E+11	16-Dec-17	3	7	0	22	2	0	1	1	1	2	2	2	2	2	1		1	1	5	7	0	1
1.65514E+11	7-Nov-17	3	7	1	58	8	1	5	1	1	2	2	2		2	1	1	1	1	4	8	0	1
1.65614E+11	16-Jan-18	3	7	0	18	1	0	1	1	1	2	2	2	2	2	1		1	1	5	8	0	1
1.65714E+11	14-Oct-17	3	7	0	22	2	0	1	1	1	2	2	2	2	2	1		2	1	5	7	0	1
1.65814E+11	26-Jan-18	3	7	1	62	8	1	5	1	1	2	2	2	2	2	1		1	1	4	7	0	1
1.65914E+11	27-Nov-17	3	7	1	43	6	1	3	3	1	2	2	2	2	2	1	1	1	1	3	8	0	1
1.66014E+11	21-Jan-18	3	7	0	32	4	1	2	2	1	2	2	2	2	2	1		1	1	6	7	0	1
1.66114E+11	1-May-18	3	7	0	64	8	1	5	1	1	2	2	2	2	2	1		1	1	3	8	0	1
1.66214E+11	30-Jan-18	3	7	0	35	5	1	3	3	1	2	2	2	2	2	1		1	1	3	7	0	1
1.66314E+11	22-Sep-17	3	7	0	34	4	1	2	2	1	2	2	2	2	2	1		1	1	4	7	0	1
1.66414E+11	16-Feb-18	3	7	1	17	1	0	1	1	1	2	2	2	2	2	1	1	1	1	5	8	0	1
1.66514E+11	31-Dec-17	3	7	0	23	2	0	1	1	1	2	2	2	2	2	1		1	1	5	7	0	1
1.66614E+11	13-Dec-17	3	7	0	55	8	1	5	1	1	2	2	2	2	2	1		1	1	4	8	0	1
1.66714E+11	20-Nov-17	3	7	1	40	6	1	3	3	1	2	2	2	2	2	1	1	1	1	1	7	0	1
1.66814E+11	20-Jan-18	3	7	1	56	8	1	5	1	1	2	2	2	2	2	1	1	1	1	3	8	0	1
1.66914E+11	16-Jan-18	3	7	0	45	7	1	4	2	1	2	2	2	2	2	1		1	1	1	8	0	1
1.67014E+11	16-Oct-17	3	7	1	29	3	1	2	2	1	2	2	2	2	2	1	1	1	1	3	8	0	1
1.67114E+11	16-Jan-18	3	7	0	22	2	0	1	1	1	2	2	2	2	2	1		1	1	5	6	0	1
1.67214E+11	2-May-18	3	7	0	56	8	1	5	1	1	2	2	2	2	2	1		1	1	6	7	0	1
1.67314E+11	18-Jan-18	3	7	1	30	4	1	2	2	1	2	2	2	2	2	1		1	1	3	7	0	1
1.67414E+11	6-Jan-18	3	7	0	50	8	1	5	1	1	2	2	2	2	2	1		1	1	3	6	0	1
1.67514E+11	17-Jan-18	3	7	0	27	3	1	2	2	1	2	2	2	2	2	1		1	1	2	8	0	1
1.67614E+11	26-Dec-17	3	7	1	54	8	1	5	1	1	2	2	2	2	2	1	1	1	1	3	8	0	1
1.67714E+11	11-Oct-17	3	7	1	64	8	1	5	1	1	2	2	2	2	2	1	2	1	1	4	8	0	1
1.67814E+11	11-Dec-17	3	7	1	68	8	1	5	1	1	2	2	1	1	2	1	2	1	1	4	7	0	1
1.67914E+11	30-May-18	3	7	0	72	8	1	5	1	1	2	2	2	2	2	1		1	1	4	7	0	1
1.68014E+11	5-May-18	3	7	1	31	4	1	2	2	1	2	2	2	2	2	1	1	1	1	3	8	0	1
1.68114E+11	16-Jan-18	3	7	0	24	2	0	1	1	1	2	2	2	2	2	1		1	1	5	7	0	1
1.68214E+11	19-Jan-18	3	7	0	32	4	1	2	2	1	2	2	2	2	2	1		1	1	3	7	0	1
1.68314E+11	27-Jan-18	3	7	0	28	3	1	2	2	1	2	2	2	2	2	1		1	1	3	6	0	1
1.68414E+11	2-Jan-18	3	7	0	21	2	0	1	1	1	2	2	2	2	2	1		1	1	5	8	0	1
1.68514E+11	15-May-18	3	7	0	27	3	1	2	2	1	2	2	2	2	2	1		1	1	3	7	0	1
1.68614E+11	2-Feb-18	3	7	1	16	1	0	1	1	1	2	2	2	2	2	1		1	1	5	7	0	1
1.68714E+11	25-Nov-17	3	7	0	50	8	1	5	1	1	2	2	1	1	2	1		1	1	4	6	0	1
1.68814E+11	31-Dec-17	3	7	0	32	4	1	2	2	1	2	2	2	2	2	1		1	1	4	7	0	1
1.68914E+11	30-Apr-18	3	7	1	24	2	0	1	1	1	2	2	2	2	2	1	1	1	1	5	6	0	1
1.69014E+11	13-Dec-17	3	7	0	65	8	1	5	1	1	2	2	2	2	2	1		1	1	6	7	0	1
1.69114E+11	10-Dec-17	3	7	0	51	8	1	5	1	1	2	2	2	2	2	1		1	1	3	7	0	1
1.69214E+11	24-May-18	3	7	1	34	4	1	2	2	1	2	2	2	2	2	1	2	1	1	2	8	0	1
1.69314E+11	3-Feb-18	3	7	1	28	3	1	2	2	1	2	2	2	2	2	1		1	1	1	7	0	1
1.69414E+11	6-Jan-18	3	7	0	20	2	0	1	1	1	2	2	2	2	2	1		1	1	5	6	0	1
1.69514E+11	24-May-18	3	7	0	50	8	1	5	1	1	2	2	2	2	2	1		1	1	4	6	0	1
1.69614E+11	10-Dec-17	3	7	1	23	2	0	1	1	1	2	2	2	2	2	1	1	1	1	3	7	0	1
1.69714E+11	4-Dec-17	3	7	0	17	1	0	1	1	1	2	2	2	2	2	1		1	1	5	6	0	1
1.69814E+11	15-Sep-17	3	7	0	32	4	1	2	2	1	2	2	2		2	1		1	1	6	7	0	1
1.69914E+11	10-May-18	3	7	0	34	4	1	2	2	1	2	2	2	2	2	1		1	1	3	6	0	1
1.70014E+11	1-Oct-17	3	7	1	32	4	1	2	2	1	2	2	2	2	2	1		1	1	3	7	0	1
1.70114E+11	5-Dec-17	3	7	0	38	5	1	3	3	1	2	2	2	2	2	1		1	1	3	7	0	1
1.70214E+11	29-Nov-17	3	7	1	63	8	1	5	1	1	2	2	2	2	2	1		1	1	4	7	0	1
1.70314E+11	17-Jan-18	3	7	1	43	6	1	3	3	1	2	2	2	2	2	1		1	1	1	8	0	1
1.70414E+11	23-Dec-17	3	7	0	33	4	1	2	2	1	2	2	2	2	2	1		1	1	3	8	0	1
1.70514E+11	15-May-18	3	7	0	20	2	0	1	1	1	2	2	2	2	2	1		2	1	5	7	0	1
1.70614E+11	27-Mar-18	3	7	0	50	8	1	5	1	1	2	2	2	2	2	1		1	1	3	8	0	1
1.70714E+11	1-May-18	3	7	1	32	4	1	2	2	1	2	2	2	2	2	1	1	1	1	2	7	0	1
1.70814E+11	21-Jan-18	3	7	0	21	2	0	1	1	1	2	2	2	2	2	1		1	1	5	7	0	1
1.70914E+11	15-Dec-17	3	7	0	27	3	1	2	2	1	2	2	2	2	2	1		1	1	3	8	0	1
1.71014E+11	19-Dec-17	3	7	1	21	2	0	1	1	1	2	2	2	2	2	1		1	1	5	6	0	1
1.71114E+11	5-May-18	3	7	0	48	7	1	4	2	1	2	2	2	2	2	1		1	1	1	7	0	1
1.71214E+11	16-Jan-18	3	7	0	37	5	1	3	3	1	2	2	2	2	2	1		1	1	3	8	0	1
1.71314E+11	20-Nov-17	3	7	0	18	1	0	1	1	1	2	2	2	2	2	1		1	1	5	7	0	1
1.71414E+11	2-Jan-18	3	7	0	52	8	1	5	1	1	2	2	2	2	2	1		1	1	3	7	0	1
1.71514E+11	30-Apr-18	3	7	0	61	8	1	5	1	1	2	2	2	2	2	1		1	1	4	6	0	1
1.71614E+11	13-Dec-17	3	7	1	30	4	1	2	2	1	2	2	2	2	2	1	1	1	1	1	7	0	1
1.71714E+11	21-Sep-17	3	7	1	33	4	1	2	2	1	2	2	2	2	2	1		1	1	2	7	0	1
1.71814E+11	16-Jan-18	3	7	0	36	5	1	3	3	1	2	2	2	2	2	1		1	1	6	8	0	1
1.71914E+11	16-Jan-18	3	7	0	27	3	1	2	2	1	2	2	2	2	2	1		1	1	4	7	0	1
1.72014E+11	13-Nov-17	3	7	1	39	5	1	3	3	1	2	2	2		2	1	1	1	1	1	7	0	1
1.72114E+11	13-May-18	3	7	0	27	3	1	2	2	1	2	2	2	2	2	1		1	1	1	7	0	1
1.72214E+11	14-Dec-17	3	7	0	55	8	1	5	1	1	2	2	2	2	2	1		1	1	4	7	0	1
1.72314E+11	7-May-18	3	7	0	49	7	1	4	2	1	2	2	2	2	2	1		1	1	3	7	0	1
1.72414E+11	19-May-18	3	7	0	19	1	0	1	1	1	2	2	2	2	2	1		1	1	5	7	0	1
1.72514E+11	1-Apr-18	3	7	0	43	6	1	3	3	1	2	2	2	2	2	1		1	1	4	6	0	1
1.72614E+11	12-May-18	3	7	0	43	6	1	3	3	1	2	2	2	2	2	1		1	1	3	7	0	1
1.72714E+11	18-May-18	3	7	0	15	1	0	1	1	1	2	2	2	2	2	1		1	1	5	8	0	1
1.72814E+11	9-Nov-17	3	7	0	24	2	0	1	1	1	2	2	2	2	2	1		1	1	5	6	0	1
1.72914E+11	12-Dec-17	3	7	0	22	2	0	1	1	1	2	2	2	2	2	1		1	1	6	8	0	1
1.73014E+11	26-Dec-17	3	7	0	24	2	0	1	1	1	2	2	2	2	2	1		1	1	3	7	0	1
1.73114E+11	23-Jan-18	3	7	0	23	2	0	1	1	1	2	2	2	2	2	1		1	1	5	7	0	1
1.73214E+11	27-Feb-18	3	7	0	26	3	1	2	2	1	2	2	2	2	2	1		1	1	5	8	0	1
1.73314E+11	27-Nov-17	3	7	0	17	1	0	1	1	1	2	2	2	2	2	1		1	1	5	7	0	1
1.73414E+11	17-May-18	3	7	0	50	8	1	5	1	1	2	2	2	2	2	1		1	1	4	8	0	1
1.73514E+11	7-Jan-18	3	7	0	49	7	1	4	2	1	2	2	2	2	2	1		1	1	1	7	0	1
1.73614E+11	12-Sep-17	3	7	1	36	5	1	3	3	1	2	2	2	2	2	1	1	1	1	1	7	0	1
1.73714E+11	29-Jan-18	3	7	0	28	3	1	2	2	1	2	2	2	2	2	1		1	1	3	8	0	1
1.73814E+11	14-May-18	3	7	0	35	5	1	3	3	1	2	2	2	2	2	1		1	1	1	7	0	1
1.73914E+11	5-Oct-17	3	7	0	34	4	1	2	2	1	1	2	2	2	2	1		1	1	4	8	0	1
1.74014E+11	2-May-18	3	7	1	47	7	1	4	2	1	2	2	2	2	2	1	1	1	1	3	7	0	1
1.74114E+11	31-Dec-17	3	7	0	40	6	1	3	3	1	2	2	2	2	2	1		1	1	1	8	0	1
1.74214E+11	14-Dec-17	3	7	0	21	2	0	1	1	1	2	2	2	2	2	1		1	1	5	7	0	1
1.74314E+11	3-Oct-17	3	7	1	18	1	0	1	1	1	2	2	2	2	2	1	1	1	1	5	7	0	1
1.74414E+11	20-Jan-18	3	7	1	53	8	1	5	1	1	2	2	2	2	2	1	2	1	1	4	7	0	1
1.74514E+11	13-Oct-17	3	7	0	21	2	0	1	1	1	2	2	2	2	2	1		1	1	5	7	0	1
1.74614E+11	13-Nov-17	3	7	0	40	6	1	3	3	1	2	2	2	2	2	1		1	1	3	8	0	1
1.74714E+11	9-Oct-17	3	7	1	17	1	0	1	1	1	2	2	2	2	2	1	1	1	1	5	7	0	1
1.74814E+11	24-Jan-18	3	7	1	66	8	1	5	1	1	2	2	2	2	2	1	1	1	1	1	7	0	1
1.74914E+11	18-Sep-17	3	7	0	54	8	1	5	1	1	2	2	2	2	2	1		1	1	4	7	0	1
1.75014E+11	26-Feb-18	3	7	1	39	5	1	3	3	1	2	2	2	2	2	1		1	1	1	7	0	1
1.75114E+11	29-Jan-18	3	7	0	60	8	1	5	1	1	2	2	2	2	2	1		1	1	6	8	0	1
1.75214E+11	20-Dec-17	3	7	0	50	8	1	5	1	1	2	2	2	2	2	1		1	1	4	7	0	1
1.75314E+11	23-Jan-18	3	7	1	67	8	1	5	1	1	2	2	2	2	2	1	1	1	1	4	7	0	1
1.75414E+11	17-Jan-18	3	7	1	64	8	1	5	1	1	2	2	2	2	2	1	2	1	1	4	8	0	1
1.75514E+11	1-Sep-17	3	7	1	23	2	0	1	1	1	2	1	2	2	2	1	1	1	1	5	7	0	1
1.75614E+11	2-May-18	3	7	0	48	7	1	4	2	1	2	2	2	2	2	1		1	1	1	6	0	1
1.75714E+11	13-Jan-18	3	7	1	62	8	1	5	1	1	2	2	2	2	2	1	2	1	1	4	7	0	1
1.75814E+11	29-Jan-18	3	7	0	36	5	1	3	3	1	2	2	2	2	2	1		1	1	3	7	0	1
1.75914E+11	19-May-18	3	7	0	22	2	0	1	1	1	2	2	2	2	2	1		1	1	5	7	0	1
1.76014E+11	30-May-18	3	7	0	50	8	1	5	1	1	2	2	2	2	2	1		1	1	3	7	0	1
1.76114E+11	16-Dec-17	3	7	0	27	3	1	2	2	1	2	2	2	2	2	1		1	1	3	7	0	1
1.76214E+11	18-Dec-17	3	7	0	29	3	1	2	2	1	2	2	2	2	2	1		1	1	1	8	0	1
1.76314E+11	27-Dec-17	3	7	1	43	6	1	3	3	1	2	2	1	1	2	1	1	2	1	1	8	0	1
1.76414E+11	1-Jan-18	3	7	1	35	5	1	3	3	1	2	2	2	2	2	1		1	1		7	0	1
1.76514E+11	16-Oct-17	3	7	0	43	6	1	3	3	1	2	2	2	2	2	1		1	1	1	7	0	1
1.76614E+11	15-Jan-18	3	7	1	52	8	1	5	1	1	2	2	2	2	2	1		1	1	4	8	0	1
1.76714E+11	18-Jan-18	3	7	1	64	8	1	5	1	1	2	2	2	2	2	1	2	1	1	4	6	0	1
1.76814E+11	24-Dec-17	3	7	0	32	4	1	2	2	1	2	2	2	2	2	1		1	1	3	7	0	1
1.76914E+11	21-Dec-17	3	7	0	19	1	0	1	1	1	2	2	2	2	2	1		1	1	5	7	0	1
1.77014E+11	21-Sep-17	3	7	1	36	5	1	3	3	1	2	2	2	2	2	1		1	1	1	7	0	1
1.77114E+11	17-Jan-18	3	7	1	34	4	1	2	2	1	2	2	2	2	2	1	1	1	1	4	7	0	1
1.77214E+11	18-Oct-17	3	7	0	30	4	1	2	2	1	2	2	2	2	2	1		1	1	3	8	0	1
1.77314E+11	16-Oct-17	3	7	0	22	2	0	1	1	1	2	2	2	2	2	1		1	1	3	7	0	1
1.77414E+11	20-Dec-17	3	7	1	78	8	1	5	1	1	2	2	2	2		1		1	1	4	8	0	1
1.77514E+11	30-Dec-17	3	7	0	24	2	0	1	1	1	2	2	2	2	2	1		1	1	5	8	0	1
1.77614E+11	4-May-18	3	7	0	24	2	0	1	1	1	2	2	2	2	1	1		1	1	1	7	0	1
1.77714E+11	24-Jan-18	3	7	0	18	1	0	1	1	1	2	2	2		2	1		1	1	5	7	0	1
1.77814E+11	21-Nov-17	3	7	0	45	7	1	4	2	1	2	2	2	2	2	1		1	1	3	8	0	1
1.77914E+11	30-May-18	3	7	1	58	8	1	5	1	1	2	2	2	2	2	1	2	1	1	4	7	0	1
1.78014E+11	9-Nov-17	3	7	0	50	8	1	5	1	1	2	2	2	2	2	1		1	1	3	7	0	1
1.78114E+11	25-May-18	3	7	0	24	2	0	1	1	1	2	2	2	2	2	1		1	1	5	7	0	1
1.78214E+11	28-Dec-17	3	7	0	24	2	0	1	1	1	2	2	2	2	2	1		1	1	3	7	0	1
1.78314E+11	1-Nov-17	3	7	0	28	3	1	2	2	1	2	2	2	2	2	1		2	1	3	8	0	1
1.78414E+11	17-Dec-17	3	7	0	47	7	1	4	2	1	2	2	2	2	2	1		1	1	1	7	0	1
1.78514E+11	4-Dec-17	3	7	0	29	3	1	2	2	1	2	2	2	2	2	1		1	1	6	7	0	1
1.78614E+11	29-May-18	3	7	0	26	3	1	2	2	1	2	2	2	2	2	1		1	1	3	7	0	1
1.78714E+11	24-Jan-18	3	7	0	46	7	1	4	2	1	2	2	2	2	1	1		1	1	3	7	0	1
1.78814E+11	22-Dec-17	3	7	1	77	8	1	5	1	1	2	2	2	2	2	1		1	1	4	7	0	1
1.78914E+11	9-Dec-17	3	7	0	24	2	0	1	1	1	2	2	2	2	2	1		1	1	5	6	0	1
1.79014E+11	26-Jan-18	3	7	0	23	2	0	1	1	1	2	2	2	2	2	1		1	1	5	7	0	1
1.79114E+11	17-May-18	3	7	0	30	4	1	2	2	1	2	2	2	2	2	1		1	1	3	7	0	1
1.79214E+11	16-Jan-18	3	7	0	50	8	1	5	1	1	2	2	2	2	2	1		1	1	3	8	0	1
1.79314E+11	1-Dec-17	3	7	0	57	8	1	5	1	1	2	2	2	2	2	1		1	1	3	8	0	1
1.79414E+11	27-Jan-18	3	7	0	22	2	0	1	1	1	2	2	2	2	2	1		1	1	5	8	0	1
1.79514E+11	3-Feb-18	3	7	1	19	1	0	1	1	1	2	2	2	2	2	1	1	1	1	2	7	0	1
1.79614E+11	22-May-18	3	7	0	30	4	1	2	2	1	2	2	2	2	2	1		1	1	5	7	0	1
1.79714E+11	1-Oct-17	3	7	0	35	5	1	3	3	1	2	2	2	2	2	1		1	1	3	7	0	1
1.79814E+11	20-Dec-17	3	7	0	22	2	0	1	1	1	2	2	2	2	2	1		1	1	5	6	0	1
1.79914E+11	12-Dec-17	3	7	0	18	1	0	1	1	1	2	2	2	2	2	1		1	1	4	8	0	1
1.80014E+11	21-Jan-18	3	7	1	64	8	1	5	1	1	2	2	2	2	2	1		1	1	4	8	0	1
1.80114E+11	10-Nov-17	3	7	0	17	1	0	1	1	1	2	2	2	2	2	1		2	1	5	7	0	1
1.80214E+11	21-Jan-18	3	7	0	17	1	0	1	1	1	2	2	2	2	2	1		1	1	5	8	0	1
1.80314E+11	6-Dec-17	3	7	1	31	4	1	2	2	1	2	2	2	2	2	1	1	1	1	2	8	0	1
1.80414E+11	15-Sep-17	3	7	0	31	4	1	2	2	1	2	2	2		2	1		1	1	1	7	0	1
1.80514E+11	30-Nov-17	3	7	1	25	3	1	2	2	1	2	2	2	2	2	1	1	1	1	5	6	0	1
1.80614E+11	25-Jan-18	3	7	0	56	8	1	5	1	1	2	2	2	2	2	1		1	1	4	8	0	1
1.80714E+11	28-Sep-17	3	7	1	38	5	1	3	3	1	2	2	2	2	2	1	1	1	1	2	7	0	1
1.80814E+11	1-Dec-17	3	7	0	29	3	1	2	2	1	2	2	2	2	2	1		1	1	6	6	0	1
1.80914E+11	27-Nov-17	3	7	0	36	5	1	3	3	1	2	2	2	2	2	1		1	1	3	8	0	1
1.81014E+11	1-Sep-17	3	7	0	34	4	1	2	2	1	2	2	2	2	2	1		1	1	3	7	0	1
1.81114E+11	9-Nov-17	3	7	0	29	3	1	2	2	1	2	2	2	2	2	1		1	1	3	8	0	1
1.81214E+11	13-Nov-17	3	7	0	26	3	1	2	2	1	2	2	2		2	1		1	1	5	6	0	1
1.81314E+11	14-Nov-17	3	7	1	50	8	1	5	1	1	2	2	1	1	2	1	2	1	1	4	7	0	1
1.81414E+11	26-Jan-18	3	7	0	50	8	1	5	1	1	2	2	2	2	2	1		1	1	3	7	0	1
1.81514E+11	29-May-18	3	7	1	32	4	1	2	2	1	2	2	2	2	2	1		1	1	3	7	0	1
1.81614E+11	26-May-18	3	7	0	23	2	0	1	1	1	2	2	2	2	2	1		1	1	5	7	0	1
1.81714E+11	24-Jan-18	3	7	0	24	2	0	1	1	1	2	2	2	2	2	1		1	1	3	7	0	1
1.81814E+11	16-Jan-18	3	7	1	29	3	1	2	2	1	2	2	2	2	2	1		1	1	3	7	0	1
1.81914E+11	2-Jan-18	3	7	0	40	6	1	3	3	1	2	2	2	2	2	1		1	1	1	8	0	1
1.82014E+11	20-Nov-17	3	7	1	32	4	1	2	2	1	2	1	1	1	2	1	1	2	1	1	7	0	1
1.82114E+11	1-Nov-17	3	7	0	50	8	1	5	1	1	2	2	2	2	2	1		1	1	4	7	0	1
1.82214E+11	23-May-18	3	7	1	31	4	1	2	2	1	2	2	2	2	2	1	1	1	1	3	8	0	1
1.82314E+11	20-Dec-17	3	7	1	25	3	1	2	2	1	2	2	2	2	2	1	2	1	1	1	7	0	1
1.82414E+11	27-Jan-18	3	7	1	28	3	1	2	2	1	2	2	2	2	2	1	1	1	1	3	8	0	1
1.82514E+11	26-Jan-18	3	7	0	43	6	1	3	3	1	2	2	2	2	2	1		1	1	3	8	0	1
1.82614E+11	22-Dec-17	3	7	0	21	2	0	1	1	1	2	2	2	2	2	1		1	1	5	7	0	1
1.82714E+11	31-Dec-17	3	7	1	30	4	1	2	2	1	2	2	2	2	2	1		1	1	2	8	0	1
1.82814E+11	1-Nov-17	3	7	1	50	8	1	5	1	1	2	2	2	2	2	1	2	1	1	4	7	0	1
1.82914E+11	14-Nov-17	3	7	0	23	2	0	1	1	1	2	2	2	2	2	1		1	1	3	8	0	1
1.83014E+11	29-Nov-17	3	7	0	60	8	1	5	1	1	2	2	2	2	2	1		1	1	4	7	0	1
1.83114E+11	11-May-18	3	7	1	60	8	1	5	1	1	2	2	2	2	2	1		1	1	4	7	0	1
1.83214E+11	26-May-18	3	7	0	20	2	0	1	1	1	2	2	2	2	2	1		1	1	5	7	0	1
1.83314E+11	21-Dec-17	3	7	1	19	1	0	1	1	1	2	2	2	2	2	1	1	2	1	5	6	0	1
1.83414E+11	4-Dec-17	3	7	1	34	4	1	2	2	1	2	2	2	2	2	1	1	1	1	3	6	0	1
1.83514E+11	1-May-18	3	7	1	60	8	1	5	1	1	2	2	2	2	2	1		1	1	1	8	0	1
1.83614E+11	25-Sep-17	3	7	0	25	3	1	2	2	1	2	2	2	2	2	1		1	1	3	6	0	1
1.83714E+11	31-Dec-17	3	7	1	20	2	0	1	1	1	2	2	2	2	2	1		1	1	3	7	0	1
1.83814E+11	7-Nov-17	3	7	0	22	2	0	1	1	1	2	2	2		2	1		1	1	5	7	0	1
1.83914E+11	30-Nov-17	3	7	1	45	7	1	4	2	1	2	2	2	2	2	1	1	1	1	1	7	0	1
1.84014E+11	23-May-18	3	7	0	28	3	1	2	2	1	2	2	2	2	2	1		1	1	3	8	0	1
1.84114E+11	25-May-18	3	7	0	16	1	0	1	1	1	2	2	2	2	2	1		1	1	5	7	0	1
1.84214E+11	23-Nov-17	3	7	0	49	7	1	4	2	1	2	2	2	2	2	1		1	1	4	7	0	1
1.84314E+11	17-Feb-18	3	7	0	24	2	0	1	1	1	2	2	2	2	2	1		1	1	5	7	0	1
1.84414E+11	14-May-18	3	7	1	43	6	1	3	3	1	2	2	2	2	2	1	1	2	1	3	7	0	1
1.84514E+11	25-Jan-18	3	7	0	20	2	0	1	1	1	2	2	2	2	2	1		1	1	5	7	0	1
1.84614E+11	26-May-18	3	7	0	20	2	0	1	1	1	2	2	2	2	2	1		1	1	5	7	0	1
1.84714E+11	14-Nov-17	3	7	1	56	8	1	5	1	1	2	2	1	1	2	1		1	1	1	8	0	1
1.84814E+11	23-Jan-18	3	7	1	44	6	1	3	3	1	2	2	2	2	2	1	2	1	1	4	7	0	1
1.84914E+11	19-May-18	3	7	0	43	6	1	3	3	1	2	2	2	2	2	1		1	1	3	7	0	1
1.85014E+11	23-Dec-17	3	7	0	39	5	1	3	3	1	2	2	2	2	2	1		1	1	3	7	0	1
1.85114E+11	8-Oct-17	3	7	0	30	4	1	2	2	1	2	2	2	2	2	1		1	1	3	7	0	1
1.85214E+11	26-Sep-17	3	7	1	25	3	1	2	2	1	2	2	2	2	2	1	1	1	1	3	8	0	1
1.85314E+11	18-Dec-17	3	7	1	78	8	1	5	1	1	2	2	2	2	2	1	2	1	1	6	7	0	1
1.85414E+11	29-Nov-17	3	7	0	24	2	0	1	1	1	2	2	2	2	2	1		1	1	5	8	0	1
1.85514E+11	10-May-18	3	7	0	34	4	1	2	2	1	2	2	2	2	2	1		1	1	1	7	0	1
1.85614E+11	27-Apr-18	3	7	1	72	8	1	5	1	1	2	2	2	2	2	1	2	1	1	4	7	0	1
1.85714E+11	15-Dec-17	3	7	0	47	7	1	4	2	1	2	2	2	2	2	1		1	1	1	7	0	1
1.85814E+11	28-Sep-17	3	7	1	45	7	1	4	2	1	2	2	2		2	1	1	2	1	4	7	0	1
1.85914E+11	1-Sep-17	3	7	0	24	2	0	1	1	1	2	2	2	2	2	1		1	1	5	8	0	1
1.86014E+11	1-Apr-18	3	7	0	16	1	0	1	1	1	2	2	2	2	2	1		1	1	5	8	0	1
1.86114E+11	23-May-18	3	7	1	48	7	1	4	2	1	2	2	2	2	2	1	1	2	1	2	8	0	1
1.86214E+11	29-May-18	3	7	1	17	1	0	1	1	1	2	2	2	2	2	1	2	1	1	5	7	0	1
1.86314E+11	19-Jan-18	3	7	0	65	8	1	5	1	1	2	2	2	2	2	1		1	1	3	6	0	1
1.86414E+11	24-May-18	3	7	0	35	5	1	3	3	1	2	2	2	2	2	1		1	1	3	7	0	1
1.86514E+11	12-Oct-17	3	7	0	24	2	0	1	1	1	2	2	2	2	2	1		1	1	6	8	0	1
1.86614E+11	17-Jan-18	3	7	0	60	8	1	5	1	1	2	2	2	2	2	1		1	1	4	7	0	1
1.86714E+11	24-Jan-18	3	7	0	64	8	1	5	1	1	2	2	2	2	2	1		1	1	4	7	0	1
1.86814E+11	15-Dec-17	3	7	1	25	3	1	2	2	1	2	2	2	2	2	1	1	1	1	5	7	0	1
1.86914E+11	23-Oct-17	3	7	0	32	4	1	2	2	1	2	2	2	2	2	1		1	1	4	8	0	1
1.87014E+11	27-Nov-17	3	7	0	56	8	1	5	1	1	2	2	2	2	2	1		1	1	4	7	0	1
1.87114E+11	25-Nov-17	3	7	0	20	2	0	1	1	1	2	2	2	2	2	1		1	1	5	7	0	1
1.87214E+11	3-Jan-18	3	7	1	21	2	0	1	1	1	2	2	2	2	2	1		1	1	3	7	0	1
1.87314E+11	5-Dec-17	3	7	0	60	8	1	5	1	1	2	2	2	2		1		1	1	4	7	0	1
1.87414E+11	13-Oct-17	3	7	1	32	4	1	2	2	1	2	2	2	2		1	1	1	1	1	8	0	1
1.87514E+11	13-Oct-17	3	7	0	38	5	1	3	3	1	2	2	2	2	2	1		1	1	6	7	0	1
1.87614E+11	17-Jan-18	3	7	0	26	3	1	2	2	1	2	2	2	2	2	1		1	1	3	8	0	1
1.87714E+11	22-Dec-17	3	7	0	17	1	0	1	1	1	2	2	2	2	2	1		1	1	5	7	0	1
1.87814E+11	14-Sep-17	3	7	0	28	3	1	2	2	1	2	2	2	2	2	1		1	1	5	7	0	1
1.87914E+11	4-May-18	3	7	1	30	4	1	2	2	1	2	2	2	2	2	1	1	1	1	2	7	0	1
1.88014E+11	16-May-18	3	7	0	60	8	1	5	1	1	2	2	2	2	2	1		1	1	3	7	0	1
1.88114E+11	6-Nov-17	3	7	1	65	8	1	5	1	1	2	2	2			1	2	1	1	4	8	0	1
1.88214E+11	5-Dec-17	3	7	0	26	3	1	2	2	1	2	2	2	2	2	1		1	1	3	8	0	1
1.88314E+11	24-Nov-17	3	7	1	44	6	1	3	3	1	2	2	2	2	2	1	2	1	1	2	7	0	1
1.88414E+11	1-May-18	3	7	0	35	5	1	3	3	1	2	2	2	2	2	1		1	1	1	7	0	1
1.88514E+11	25-May-18	3	7	1	40	6	1	3	3	1	2	1	2	2	2	1	1	1	1	1	7	0	1
1.88614E+11	28-Feb-18	3	7	0	59	8	1	5	1	1	2	2	2	2	2	1		1	1	4	6	0	1
1.88714E+11	20-Dec-17	3	7	0	32	4	1	2	2	1	2	2	2	2	2	1		1	1	4	6	0	1
1.88814E+11	1-Oct-17	3	7	0	50	8	1	5	1	1	2	2	2	2	2	1		1	1	1	7	0	1
1.88914E+11	6-Dec-17	3	7	1	50	8	1	5	1	1	2	2	2	2	2	1		1	1	4	8	0	1
1.89014E+11	22-Nov-17	3	7	0	32	4	1	2	2	1	2	2	2	2	2	1		1	1	3	8	0	1
1.89114E+11	25-Dec-17	3	7	1	31	4	1	2	2	1	2	2	2	2	2	1	1	1	1	3	7	0	1
1.89214E+11	28-Sep-17	3	7	1	58	8	1	5	1	1	2	1	2	2	2	1	2	1	1		8	0	1
1.89314E+11	17-Feb-18	3	7	1	18	1	0	1	1	1	2	2	2	2	2	1		1	1	5	7	0	1
1.89414E+11	18-Jan-18	3	7	0	25	3	1	2	2	1	2	2	2	2	2	1		1	1	3	8	0	1
1.89514E+11	28-May-18	3	7	1	63	8	1	5	1	1	2	2	2	2	2	1		1	1	4	7	0	1
1.89614E+11	28-Apr-18	3	7	1	27	3	1	2	2	1	2	2	2	2	2	1	1	1	1	1	7	0	1
1.89714E+11	21-Nov-17	3	7	1	57	8	1	5	1	1	2	2	2	2	2	1	1	1	1	6	7	0	1
1.89814E+11	21-Jan-18	3	7	1	79	8	1	5	1	1	2	2	2	2	2	1	1	1	1	4	8	0	1
1.89914E+11	12-Oct-17	3	7	1	53	8	1	5	1	1	2	2	2	2	2	1	1	2	1	4	7	0	1
1.90014E+11	21-Dec-17	3	7	0	23	2	0	1	1	1	2	2	2	2	2	1		1	1	5	6	0	1
1.90114E+11	10-May-18	3	7	0	33	4	1	2	2	1	2	2	2	2	2	1		1	1	3	7	0	1
1.90214E+11	28-Feb-18	3	7	0	29	3	1	2	2	1	2	2	2	2	2	1		1	1	1	7	0	1
1.90314E+11	14-Sep-17	3	7	1	46	7	1	4	2	1	2	2	2	2	2	1	1	1	1		7	0	1
1.90414E+11	23-Nov-17	3	7	0	38	5	1	3	3	1	2	2	2	2	2	1		1	1	1	7	0	1
1.90514E+11	20-Jan-18	3	7	1	18	1	0	1	1	1	2	2	2	2	2	1	1	1	1	5	7	0	1
1.90614E+11	29-Nov-17	3	7	1	60	8	1	5	1	1	2	2	2	2	2	1	2	1	1	4	8	0	1
1.90714E+11	16-Jan-18	3	7	0	29	3	1	2	2	1	2	2	2	2	2	1		1	1	1	7	0	1
1.90814E+11	22-Nov-17	3	7	1	68	8	1	5	1	1	2	2	2	2		1	1	1	1	4	8	0	1
1.90914E+11	18-Oct-17	3	7	0	34	4	1	2	2	1	2	2	2	2	2	1		1	1	3	8	0	1
1.91014E+11	16-Jan-18	3	7	0	21	2	0	1	1	1	2	2	2	2	2	1		1	1	5	7	0	1
1.91114E+11	28-Nov-17	3	7	0	32	4	1	2	2	1	2	2	2	2	2	1		1	1	6	7	0	1
1.91214E+11	29-May-18	3	7	1	29	3	1	2	2	1	2	2	2	2	2	1	1	1	1	3	7	0	1
1.91314E+11	21-Nov-17	3	7	1	31	4	1	2	2	1	2	2	2	2	2	1	2	1	1	2	7	0	1
1.91414E+11	21-Jan-18	3	7	1	55	8	1	5	1	1	2	2	2	2	2	1	2	1	1		8	0	1
1.91514E+11	9-Nov-17	3	7	1	23	2	0	1	1	1	2	2	2	2	2	1	1	1	1	5	8	0	1
1.91614E+11	3-Jan-18	3	7	0	75	8	1	5	1	1	2	2	2	2	2	1		1	1	6	7	0	1
1.91714E+11	28-Nov-17	3	7	1	52	8	1	5	1	1	2	2	2	2	2	1	1	2	1	4	7	0	1
1.91814E+11	25-Jan-18	3	7	1	70	8	1	5	1	1	2	2	2	2	2	1	1	1	1	4	8	0	1
1.91914E+11	1-Jan-18	3	7	1	18	1	0	1	1	1	2	2	2	2	2	1	1	1	1	5	7	0	1
1.92014E+11	1-Nov-17	3	7	1	23	2	0	1	1	1	2	2	1	1	2	1	1	2	1	5	8	0	1
1.92114E+11	19-Sep-17	3	7	0	24	2	0	1	1	1	2	2	2	2	2	1		1	1	6	7	0	1
1.92214E+11	31-Jan-18	3	7	0	25	3	1	2	2	1	2	2	2	2	2	1		1	1	3	7	0	1
1.92314E+11	21-Jan-18	3	7	0	20	2	0	1	1	1	2	2	2	2	2	1		1	1	5	7	0	1
1.92414E+11	20-Sep-17	3	7	0	32	4	1	2	2	1	2	2	2	2	2	1		1	1	4	8	0	1
1.92514E+11	16-Jan-18	3	7	0	21	2	0	1	1	1	2	2	2	2	2	1		1	1	5	8	0	1
1.92614E+11	19-Dec-17	3	7	1	31	4	1	2	2	1	2	2	2	2	2	1	1	1	1	2	8	0	1
1.92714E+11	27-Jan-18	3	7	1	34	4	1	2	2	1	2	2	2	2	2	1	1	1	1	3	7	0	1
1.92814E+11	27-Jan-18	3	7	1	21	2	0	1	1	1	2	2	2	2	2	1	1	1	1	3	6	0	1
1.92914E+11	14-Dec-17	3	7	1	26	3	1	2	2	1	2	1	1	1	2	1		1	1	3	7	0	1
1.93014E+11	4-Dec-17	3	7	1	20	2	0	1	1	1	2	2	2	2	2	1	1	1	1	5	8	0	1
1.93114E+11	3-Feb-18	3	7	1	18	1	0	1	1	1	2	2	2	2	2	1	1	1	1	5	7	0	1
1.93214E+11	25-Sep-17	3	7	0	33	4	1	2	2	1	2	2	2	2	2	1		1	1	1	8	0	1
1.93314E+11	23-May-18	3	7	0	56	8	1	5	1	1	2	2	2	2	2	1		1	1	3	8	0	1
1.93414E+11	31-Jan-18	3	7	1	32	4	1	2	2	1	2	2	2	2	2	1		1	1	1	7	0	1
1.93514E+11	9-Dec-17	3	7	1	18	1	0	1	1	1	2	2	2	2	2	1	1	1	1	5	7	0	1
1.93614E+11	18-Jan-18	3	7	0	15	1	0	1	1	1	2	2	2	2	2	1		1	1	5	8	0	1
1.93714E+11	25-Jan-18	3	7	1	18	1	0	1	1	1	2	2	2	2	2	1		1	1	5	8	0	1
1.93814E+11	27-Nov-17	3	7	0	24	2	0	1	1	1	2	2	2	2	2	1		1	1	3	7	0	1
1.93914E+11	12-Sep-17	3	7	0	49	7	1	4	2	1	2	2	2		2	1		1	1	4	7	0	1
1.94014E+11	28-Feb-18	3	7	0	54	8	1	5	1	1	2	2	2	2	2	1		1	1	6	7	0	1
1.94114E+11	27-May-18	3	7	0	35	5	1	3	3	1	2	2	2	2	2	1		1	1	3	7	0	1
1.94214E+11	14-Jan-18	3	7	1	56	8	1	5	1	1	2	2	2	2	2	1		2	1	3	7	0	1
1.94314E+11	14-Sep-17	3	7	1	26	3	1	2	2	1	2	2	2	2	2	1	1	2	1	3	7	0	1
1.94414E+11	13-Dec-17	3	7	0	25	3	1	2	2	1	2	2	2	2	2	1		1	1	1	6	0	1
1.94514E+11	9-Dec-17	3	7	0	21	2	0	1	1	1	2	2	2	2	1	1		1	1	5	7	0	1
1.94614E+11	22-Dec-17	3	7	1	22	2	0	1	1	1	2	2	2	2	2	1	1	1	1	5	6	0	1
1.94714E+11	8-Jan-18	3	7	0	17	1	0	1	1	1	2	2	2	2	2	1		1	1	5	7	0	1
1.94814E+11	20-Feb-18	3	7	0	26	3	1	2	2	1	2	2	2	2	2	1		1	1	3	7	0	1
1.94914E+11	15-May-18	3	7	1	75	8	1	5	1	1	2	2	2	2	2	1	2	1	1	4	7	0	1
1.95014E+11	14-Oct-17	3	7	0	25	3	1	2	2	1	2	2	2	2	2	1		2	1	3	8	0	1
1.95114E+11	22-Nov-17	3	7	0	32	4	1	2	2	1	2	2	2	2	2	1		1	1	3	7	0	1
1.95214E+11	5-Dec-17	3	7	0	20	2	0	1	1	1	2	2	2	2	2	1		1	1	5	8	0	1
1.95314E+11	24-Jan-18	3	7	1	54	8	1	5	1	1	2	2	2	2	2	1		1	1	1	7	0	1
1.95414E+11	19-Jan-18	3	7	1	44	6	1	3	3	1	2	2	2	2	2	1	1	1	1	2	8	0	1
1.95514E+11	6-Dec-17	3	7	0	29	3	1	2	2	1	2	2	2	2	2	1		1	1	3	7	0	1
1.95614E+11	21-Jan-18	3	7	0	34	4	1	2	2	1	2	2	2	2	2	1		1	1	3	7	0	1
1.95714E+11	29-Jan-18	3	7	0	56	8	1	5	1	1	2	2	2	2	2	1		1	1	3	8	0	1
1.95814E+11	14-Oct-17	3	7	1	25	3	1	2	2	1	2	2	2	2	2	1	1	1	1	3	7	0	1
1.95914E+11	27-Apr-18	3	7	0	34	4	1	2	2	1	2	2	2	2	2	1		1	1	1	6	0	1
1.96014E+11	6-Nov-17	3	7	1	17	1	0	1	1	1	2	2	2	2	2	1	1	1	1	5	8	0	1
1.96114E+11	26-Jan-18	3	7	1	58	8	1	5	1	1	2	2	2	2	2	1	2	1	1	1	8	0	1
1.96214E+11	23-May-18	3	7	0	25	3	1	2	2	1	2	2	2	2	2	1		1	1	3	7	0	1
1.96314E+11	17-Jan-18	3	7	0	15	1	0	1	1	1	2	2	2	2	2	1		1	1	5	6	0	1
1.96414E+11	1-Sep-17	3	7	1	40	6	1	3	3	1	2	2	2	2	2	1		1	1	3	7	0	1
1.96514E+11	1-Oct-17	3	7	0	64	8	1	5	1	1	2	2	2	2	2	1		1	1	3	8	0	1
1.96614E+11	16-Oct-17	3	7	1	43	6	1	3	3	1	2	2	2	2	2	1	1	2	1	4	7	0	1
1.96714E+11	13-Jan-18	3	7	1	29	3	1	2	2	1	2	2	2	2	2	1		2	1	2	7	0	1
1.96814E+11	5-Dec-17	3	7	0	24	2	0	1	1	1	2	2	2	2	2	1		1	1	5	8	0	1
1.96914E+11	22-Nov-17	3	7	0	59	8	1	5	1	1	2	2	2	2	2	1		1	1	1	7	0	1
1.97014E+11	29-Jan-18	3	7	1	30	4	1	2	2	1	2	2	2	2	2	1	2	1	1	3	7	0	1
1.97114E+11	25-Sep-17	3	7	1	23	2	0	1	1	1	1	1	1	1	2	1		2	1	5	7	0	1
1.97214E+11	13-Sep-17	3	7	0	18	1	0	1	1	1	2	2	2		2	1		1	1	5	7	0	1
1.97314E+11	30-May-18	3	7	0	40	6	1	3	3	1	2	2	2	2	2	1		1	1	3	8	0	1
1.97414E+11	29-Jan-18	3	7	0	33	4	1	2	2	1	2	2	2	2	2	1		1	1	1	7	0	1
1.97514E+11	24-Jan-18	3	7	0	15	1	0	1	1	1	2	2	2	2	2	1		1	1	5	7	0	1
1.97614E+11	5-Dec-17	3	7	1	23	2	0	1	1	1	2	2	2	2	2	1	1	1	1	2	8	0	1
1.97714E+11	19-Jan-18	3	7	1	19	1	0	1	1	1	2	2	2	2	2	1		1	1	5	7	0	1
1.97814E+11	25-Nov-17	3	7	0	65	8	1	5	1	1	2	2	2	2	2	1		1	1	4	7	0	1
1.97914E+11	3-Nov-17	3	7	0	56	8	1	5	1	1	1	2	2	2	2	1		1	1	4	8	0	1
1.98014E+11	31-Jan-18	3	7	0	35	5	1	3	3	1	2	2	2	2	2	1		1	1	3	7	0	1
1.98114E+11	16-Oct-17	3	7	1	37	5	1	3	3	1	2	2	2	2	2	1	1	1	1	2	3	0	1
1.98214E+11	27-Feb-18	3	7	0	50	8	1	5	1	1	2	2	2	2	2	1		2	1	3	8	0	1
1.98314E+11	21-Jan-18	3	7	0	29	3	1	2	2	1	2	2	2	2	2	1		1	1	5	8	0	1
1.98414E+11	29-Jan-18	3	7	1	64	8	1	5	1	1	2	2	2	2	2	1		1	1	4	7	0	1
1.98514E+11	20-Sep-17	3	7	1	33	4	1	2	2	1	2	2	2	2	2	1	1	1	1	6	7	0	1
1.98614E+11	25-Sep-17	3	7	0	28	3	1	2	2	1	2	2	2	2	2	1		1	1	3	7	0	1
1.98714E+11	30-May-18	3	7	0	60	8	1	5	1	1	2	2	2	2	2	1		1	1	4	7	0	1
1.98814E+11	6-Jan-18	3	7	1	41	6	1	3	3	1	2	2	2	2	2	1		1	1	1	7	0	1
1.98914E+11	1-Sep-17	3	7	1	26	3	1	2	2	1	2	2	2	2	2	1		1	1	1	8	0	1
1.99014E+11	27-May-18	3	7	0	22	2	0	1	1	1	2	2	2	2	2	1		1	1	5	7	0	1
1.99114E+11	21-Jan-18	3	7	1	16	1	0	1	1	1	2	2	2	2	2	1	1	1	1	5	8	0	1
1.99214E+11	20-Dec-17	3	7	0	25	3	1	2	2	1	2	2	2	2	2	1		1	1	6	1	1	1
1.99314E+11	11-May-18	3	7	0	28	3	1	2	2	1	2	2	2	2	2	1		2	2	1	7	0	1
1.99414E+11	10-Nov-17	3	7	1	24	2	0	1	1	1	2	2	1	1	2	1	1	2	1	3	7	0	1
1.99514E+11	12-Dec-17	3	7	1	55	8	1	5	1	1	2	2	2	2	2	1	2	1	1	4	8	0	1
1.99614E+11	23-May-18	3	7	1	70	8	1	5	1	1	2	2	2	2	2	1	2	1	1	4	7	0	1
1.99714E+11	29-Nov-17	3	7	1	24	2	0	1	1	1	2	2	2	2	2	1	1	1	1	3	6	0	1
1.99814E+11	6-Dec-17	3	7	1	19	1	0	1	1	1	2	2	2	2	2	1	1	1	1	5	7	0	1
1.99914E+11	29-Dec-17	3	7	0	31	4	1	2	2	1	2	2	2	2	2	1		1	1	6	7	0	1
[truncated: 28,789 more rows]
