# Supplementary material for: Development and Validation of a Sociodemographic and Behavioral Characteristics-Based Risk-Score Algorithm for Targeting HIV Testing Among Adults in Kenya
Source: AIDS Behav. 2020 Jul 10;25(2):297–310. doi: 10.1007/s10461-020-02962-7 (PMC7846530; doi:10.1007/s10461-020-02962-7)
Supplement: Supplementary file 2 — Supplementary file2 (ZIP 2030 kb) [file 10461_2020_2962_MOESM2_ESM.zip › Data Dictionary_08072020_Final.xls]

## Sheet: Data Dictionary_08072020
Variable name	Variable Type	Variable Label	Value Label
juniqueid	str14	Patient unique identifier
visit_date	date	Visit date	mm/dd/yyyy
county	int	County	1 = Homa Bay 2 = Kisumu 3 = Siaya
site	float	Facility Name	1 = Ahero Sub-District Hospital 3 = Homa Bay County Hospital 4 = JOOTRH 5 = Kisumu County Referal Hospital 6 = Mbita County Hospital 7 = Siaya County Referal Hospital
gender	float	Sex of participant	0 = Female 1 = Male
age	int	Age (Years)	15 - 112
age_cat4	int	Category - Age (Years)	1 = 15 - 19 years 2 = 20 - 24 years 3 = 25 - 29 years 4 = 30 - 34 years 5 = 35 - 39 years 6 = 40 - 44 years 7 = 45 - 49 years 8 >=50 years
age_cat6	int	Age (Years)	0 = 15 - 24 years 1 = 25+ years
age_cat7	int	Age of participant (years)	1 = 15-24 years 2 = 25-34 years 3 = 35-44 years 4 = 45-49 years 5 >=50 years
age_comb	float	Age of participant (years)	1 = 15-24 and >=50 years 2 = 25-34 and 45-49 years 3 = 35-44 years
sex12m	float	Had sex in the last 12 months	1 = Yes 2 = No
sexp_cat3	float	Number of sexual partner(s) you have had sex with in the last 12 months	1 = 1 partner 2 = 2+ partners
coerce_sex	float	Coerced to have sex in the past 12 months	1 = Yes 2 = No
sub_abuse	float	Had sex under influence of alcohol or substance in the last 12 months	1 = Yes 2 = No
com_sex	float	Had sex in exchange for favours/cash/in kind in the past 12 months	1 = Yes 2 = No
risk_sex	float	Engaged in risky sexual behavior in the last 12 months	1 = Yes 2 = No
sti_treated	float	Treated for STI in last 12 months	1 = Yes 2 = No
maritalstatus	float	Marital Status	0 = Never married 1 = Married monogamous 2 = Married polygamous 3 = Widow/widower 4 = Separated/ divorced 5 = Cohabiting
circumcision	float	Are you circumcised (Men only)?	1 = Yes 2 = No
changesexpartner	float	Had any change in sexual partner(s) in the last 12 months	1 = Not had change in sexual partner in the last 12 months 2 = New sexual partner(s) 3 = Newly marriage in the last 12 months 4 = Ended a sexual relationship 5 = Divorced/Separated 6 = Widow/widower
occupation	float	Occupation of respondent	1 = Professional Administration and Clerical Secretarial 2 = Manual (skilled and unskilled) and Domestic Services 3 = Trade Sales Services 4 = Agriculture 5 = Unemployed - Pupil or Student 6 = Unemployed - Others
reason_moh_expbaq1	float	Reason for HIV testing eligibility	1 = Never Tested 2 = HIV-ve test >12 months ago 3 = HIV-ve test date unknown 4 = TB/STI/HIV exposure 6 = HIV-ve test <3 months ago (unverified) 7 = HIV-ve test 3 to 6 months ago 8 = HIV-ve test >6 to 12 months ago
hivstatusfinal	float	Final HIV status	0 = Negative 1 = Positive
disect	float	disect	1 = Test dataset 2 = Training
